# Supplementary material for: Lipids and Lipid‐Lowering Drugs With Risk of Intervertebral Disc Degeneration: A Mendelian Randomization Study
Source: Genet Res (Camb). 2026 Jul 29;2026:5378960. doi: 10.1155/genr/5378960 (PMC13420274; doi:10.1155/genr/5378960)
Supplement: Supplementary file 1 — Supporting Information The Supporting material for this article can be found online and contains the following items. Supporting Tables (S1–S8): Detailed summary statistics and datasets for the Mendelian randomization (MR) frameworks. These include the primary causal effect estimates of circulating lipid traits on intervertebral disc degeneration (IVDD) via univariable MR (Table S1), multivariable MR models adjusting for body mass index (Tables S3–S5), and summary data–based MR (SMR) analysis (Table S6). The complete lists, genomic positions, and statistical characteristics (including beta, standard error, p value, and F‐statistics) of the genetic instruments (SNPs) used across all analyses and lipid‐lowering drug targets (HMGCR, PCSK9, NPC1L1, and APOB) are fully documented in Tables S2, S4, S7, and S8. Supporting Figures (S1–S4): Methodological validation and sensitivity analysis plots. Figures S1 and S3 display individual scatter plots illustrating the association between single‐nucleotide polymorphism (SNP) effect sizes on exposure traits (overall lipid parameters and specific drug–target–mediated LDL‐C levels, respectively) against their effects on IVDD susceptibility. Figures S2 and S4 provide corresponding leave‐one‐out permutation analysis curves to confirm the stability of the causal estimates and rule out the disproportionate influence of single outlier variants. [file GENR-2026-5378960-s001.zip]

Archive with 4 entries (4 files):
- PCR MMP13.csv
- PCR SLC7A11.csv
- suplementary figure.docx
- supplementary Table.xlsx
