# Supplementary material for: Lipids and Lipid‐Lowering Drugs With Risk of Intervertebral Disc Degeneration: A Mendelian Randomization Study
Source: Genet Res (Camb). 2026 Jul 29;2026:5378960. doi: 10.1155/genr/5378960 (PMC13420274; doi:10.1155/genr/5378960)
Supplement: Supplementary file 1 — Supporting Information The Supporting material for this article can be found online and contains the following items. Supporting Tables (S1–S8): Detailed summary statistics and datasets for the Mendelian randomization (MR) frameworks. These include the primary causal effect estimates of circulating lipid traits on intervertebral disc degeneration (IVDD) via univariable MR (Table S1), multivariable MR models adjusting for body mass index (Tables S3–S5), and summary data–based MR (SMR) analysis (Table S6). The complete lists, genomic positions, and statistical characteristics (including beta, standard error, p value, and F‐statistics) of the genetic instruments (SNPs) used across all analyses and lipid‐lowering drug targets (HMGCR, PCSK9, NPC1L1, and APOB) are fully documented in Tables S2, S4, S7, and S8. Supporting Figures (S1–S4): Methodological validation and sensitivity analysis plots. Figures S1 and S3 display individual scatter plots illustrating the association between single‐nucleotide polymorphism (SNP) effect sizes on exposure traits (overall lipid parameters and specific drug–target–mediated LDL‐C levels, respectively) against their effects on IVDD susceptibility. Figures S2 and S4 provide corresponding leave‐one‐out permutation analysis curves to confirm the stability of the causal estimates and rule out the disproportionate influence of single outlier variants. [file GENR-2026-5378960-s001.zip › supplementary Table.xlsx]

## Sheet: Supplementary Table S1
Supplementary Table S1.Causal effects Estimates of lipid-related traits levels on Intervertebral Disc Degeneration
Phenotypes	IVs	OR (95% CI)	Beta (SE)	p	Q statistic_p
HDL-C
IVW	293	0.921(0.873-0.972)	-0.081(0.028)	0.003	<0.001
Weighted median	293	0.975(0.904-1.054)	-0.024 (0.038)	0.516
Simple median	293	0.887(0.820-0.959)	-0.120(0.041)	0.004
MR-PRESSO	292		-0.081(0.027)	0.003
global test				<1e-4
MR-Egger	293	0.969(0.892-1.053)	-0.031 (0.042)	0.462
egger_intercept				0.115
LDL-C
IVW	143	1.022 (0.965-1.082)	0.021(0.029)	0.452	0.0022
Weighted median	143	1.058 (0.976-1.147)	0.057(0.043)	0.183
Simple median	143	1.044 (0.948-1.149)	0.043 (0.048)	0.377
MR-PRESSO	142		0.019 (0.028)	0.51
global test				0.002
MR-Egger	143	1.057 (0.971-1.149)	0.055(0.043)	0.198
egger_intercept				0.289
TG
IVW	274	1.070 (1.015-1.128)	0.068 (0.027)	0.012	<0.001
Weighted median	274	1.048 (0.977-1.123)	0.047 (0.036)	0.202
Simple median	274	1.149 (1.058-1.247)	0.138 (0.042)	0.001
MR-PRESSO	273		0.001 (0.001)	0.017
global test				<1e-4
MR-Egger	274	0.956 (0.886-1.031)	-0.045 (0.039)	0.243
egger_intercept				9.1e-05
Apoa-I
IVW	249	0.942 (0.892-0.995)	-0.060 (0.028)	0.031	<0.001
Weighted median	249	0.919 (0.857-0.986)	-0.084 (0.036)	0.188
Simple median	249	0.922 (0.850-1.000)	-0.080 (0.040)	0.045
MR-PRESSO	248		-0.058(0.027)	0.036
global test				<0.001
MR-Egger	249	0.940(0.864-1.026)	-0.062(0.044)	0.165
egger_intercept				0.952
Apob
IVW	164	1.014(0.964-1.066)	0.014(0.026)	0.581	<0.001
Weighted median	164	1.021(0.950-1.100)	0.021(0.037)	0.573
Simple median	164	1.014(0.928-1.109)	0.014(0.047)	0.762
MR-PRESSO	164		0.013 (0.025)	0.603
global test				0.0005
MR-Egger	164	1.027(0.960-1.100)	0.027(0.035)	0.439
egger_intercept				0.585

## Sheet: Supplementary Table S2
Supplementary Table S2. SNPs for Univariable MR Analyses of Lipid-related Traits on IVDD
	SNP	Chromosome	Position	Effect_allele	Other_allele	Beta	Eaf	Se	P	F-statistic
HDL-C	rs10031010	4	120035180	A	G	0.0138083	0.184617	0.00246597	2.1e-08	31.3547
	rs10053349	5	78475423	C	T	0.0120071	0.390258	0.00195336	7.90005e-10	37.7841
	rs10108282	8	9720946	A	T	0.0168525	0.205724	0.00234262	6.29941e-13	51.7515
	rs10162642	15	58577163	A	G	-0.0479223	0.211684	0.0023419	4.60045e-93	418.732
	rs10233430	7	1051664	C	T	-0.0204944	0.427019	0.00192772	2.09991e-26	113.027
	rs1045241	5	118729286	T	C	0.0164171	0.271252	0.00215576	2.60016e-14	57.9949
	rs1047891	2	211540507	A	C	-0.0189073	0.315582	0.00204367	2.19989e-20	85.5924
	rs10504477	8	71338185	C	T	-0.0150661	0.412192	0.00193097	6.09958e-15	60.8763
	rs10513801	3	185822353	G	T	-0.0303325	0.137151	0.00277034	6.70039e-28	119.88
	rs1055582	4	39700173	T	C	0.0140251	0.505231	0.00190973	2.09991e-13	53.9344
	rs10750766	11	65473798	A	C	-0.0185663	0.709866	0.00209928	9.20026e-19	78.2182
	rs10774439	12	6731818	A	G	0.020513	0.814891	0.00248318	1.39991e-16	68.2401
	rs10786114	10	95309022	T	C	0.0238735	0.874851	0.00288231	1.20005e-16	68.6039
	rs11009262	10	33448764	T	G	-0.0233289	0.057318	0.00409245	1.2e-08	32.4952
	rs11021232	11	95320808	C	T	-0.0167378	0.18096	0.00248678	1.69981e-11	45.3023
	rs11045171	12	20470199	G	A	0.0283661	0.197605	0.00240558	4.30031e-32	139.046
	rs111363680	12	124167271	T	C	0.0328171	0.031354	0.00592877	3.09999e-08	30.6386
	rs11171710	12	56368078	A	G	-0.0114694	0.44814	0.00192933	2.80001e-09	35.34
	rs112001035	17	66823805	A	G	-0.0466304	0.060492	0.00408312	3.29989e-30	130.422
	rs11218738	11	122524951	A	G	0.0234498	0.249489	0.00219817	1.39991e-26	113.803
	rs112350227	2	161091633	T	C	-0.0319379	0.02764	0.00582274	4.09996e-08	30.0854
	rs11239536	10	45978598	A	T	0.0287501	0.240967	0.00223129	5.50047e-38	166.022
	rs11254464	10	17265447	C	T	0.0127581	0.423107	0.00193081	3.90032e-11	43.6607
	rs1132274	20	17596155	A	C	-0.0217809	0.154029	0.00263979	1.59993e-16	68.0786
	rs113966472	16	56445194	A	G	0.0324769	0.032408	0.00554864	4.79999e-09	34.2589
	rs114165349	1	27021913	C	G	-0.0810512	0.023124	0.00636562	3.90032e-37	162.12
	rs115912456	5	82815158	G	A	0.028084	0.041265	0.0047884	4.49997e-09	34.3981
	rs116006942	5	53405314	A	G	-0.02987	0.060798	0.00403491	1.29987e-13	54.8025
	rs11631178	15	58714787	C	T	0.0211366	0.103811	0.0031235	1.29987e-11	45.7915
	rs11640494	16	88029685	A	G	-0.015349	0.456655	0.00189969	6.4998e-16	65.2819
	rs11664369	18	57739072	T	C	-0.0229777	0.267061	0.00215861	1.80011e-26	113.309
	rs1168114	1	63156043	G	A	0.0155365	0.65237	0.00199819	7.50067e-15	60.4548
	rs116843064	19	8429323	A	G	0.206178	0.019327	0.0069176	3.39625e-195	888.324
	rs116857878	16	57052583	T	C	0.0482826	0.020363	0.00697677	4.49987e-12	47.8928
	rs11688682	2	121347612	C	G	0.0147369	0.270836	0.0022133	2.80027e-11	44.3332
	rs117230571	13	41689067	G	A	-0.0266417	0.076958	0.00363105	2.19989e-13	53.8341
	rs117291242	11	380315	T	C	-0.0315912	0.036567	0.00506695	4.49997e-10	38.872
	rs117762989	11	62603644	T	C	-0.0268923	0.043022	0.00468314	9.29994e-09	32.9746
	rs117847213	11	111421906	G	A	0.0295589	0.040812	0.0048659	1.2e-09	36.9018
	rs12046972	1	219673143	C	T	-0.0148213	0.564083	0.00191599	1e-14	59.839
	rs12205778	6	42914749	A	G	0.0162321	0.258895	0.00217549	8.60003e-14	55.6715
	rs12229011	12	125083714	T	C	-0.0259933	0.097467	0.00322614	7.8001e-16	64.9164
	rs1225053	3	131642852	C	T	-0.0150376	0.264492	0.00216684	3.90032e-12	48.1616
	rs1240820	6	16825137	A	G	0.0131835	0.293164	0.00210043	3.50002e-10	39.3952
	rs12462109	19	52343496	T	C	-0.0159539	0.287067	0.00210812	3.80014e-14	57.2718
	rs12475332	2	227232047	G	T	0.012897	0.261038	0.0021638	2.5e-09	35.5256
	rs12575456	11	47326073	A	G	0.0445866	0.321829	0.00203342	1.39959e-106	480.787
	rs12686780	9	95382297	T	C	-0.0161688	0.174998	0.00251034	1.2e-10	41.4847
	rs12705595	7	109103912	A	G	0.0110554	0.37337	0.00198306	2.5e-08	31.0796
	rs12740374	1	109817590	T	G	0.0288629	0.221008	0.00229106	2.19989e-36	158.71
	rs12740811	1	171416256	G	A	-0.0184297	0.094047	0.00326047	1.6e-08	31.9502
	rs12781812	10	101891222	T	G	0.0107203	0.400915	0.00194289	3.40001e-08	30.445
	rs12926854	16	85951258	G	A	0.0122457	0.269909	0.00213341	9.49992e-09	32.947
	rs12928099	16	15150505	A	C	0.0214263	0.29612	0.00206787	3.69999e-25	107.361
	rs12986742	2	58975143	C	T	-0.0106002	0.475905	0.00191315	2.99999e-08	30.6993
	rs12998038	2	42602387	T	C	0.0131918	0.258702	0.0021847	1.6e-09	36.4605
	rs13066793	3	87037543	G	A	0.0220769	0.090115	0.00332887	3.29989e-11	43.9825
	rs13087167	3	185878140	C	G	0.0167458	0.632997	0.00198206	2.90001e-17	71.3799
	rs13107325	4	103188709	T	C	-0.080346	0.074942	0.00362445	6.99842e-109	491.408
	rs13111599	4	83917037	G	A	0.0127921	0.737196	0.00216664	3.50002e-09	34.8584
	rs13137144	4	967445	A	G	0.0164073	0.461454	0.00192431	1.50003e-17	72.6979
	rs13144151	4	146403165	G	A	0.0178695	0.850001	0.00270341	3.80014e-11	43.6917
	rs13235365	7	6456091	T	C	0.0258181	0.273616	0.00214379	2.09991e-33	145.038
	rs13269725	8	72459889	G	A	-0.0259912	0.078342	0.00353253	1.9002e-13	54.1351
	rs13379043	14	74250126	C	T	0.0198764	0.28042	0.00216717	4.70002e-20	84.1177
	rs13389219	2	165528876	T	C	0.0277324	0.392619	0.00194608	4.49987e-46	203.073
	rs1349852	4	69533217	C	A	0.0112127	0.475293	0.00192565	5.80003e-09	33.905
	rs1383732	4	103953389	G	A	-0.0152024	0.149969	0.00267698	1.40001e-08	32.2502
	rs1395221	4	24626903	T	G	-0.0111888	0.397646	0.00195359	1e-08	32.8018
	rs140164052	16	57542242	A	G	-0.0417453	0.031786	0.00540785	1.20005e-14	59.5887
	rs141062196	17	495327	A	G	-0.0188553	0.194436	0.00241089	5.19996e-15	61.166
	rs1411432	9	16728532	C	A	-0.0139757	0.186415	0.00245569	1.29999e-08	32.389
	rs1412234	9	28410683	C	T	-0.011989	0.327133	0.00203583	3.89996e-09	34.6801
	rs141440048	1	182328198	T	C	0.0436872	0.017665	0.00756751	7.79992e-09	33.3273
	rs141469619	11	116714293	G	A	-0.203479	0.009879	0.0101857	8.69961e-89	399.076
	rs142288236	8	19845612	T	C	-0.0776969	0.01469	0.00795635	1.59993e-22	95.3625
	rs1431659	8	73439070	G	A	0.0127918	0.728463	0.00214104	2.30001e-09	35.6953
	rs144033177	20	571467	C	A	-0.05557	0.015822	0.0078389	1.39991e-12	50.2537
	rs144311893	19	45423944	T	C	0.0809615	0.022086	0.0066916	1.10002e-33	146.384
	rs1446585	2	136407479	G	A	0.0167827	0.244295	0.00217146	1.10002e-14	59.7335
	rs145947882	17	41809207	C	A	-0.164935	0.026042	0.00609907	4.69894e-161	731.301
	rs1471251	4	87976359	T	A	-0.0193662	0.398159	0.00195327	3.59998e-23	98.3019
	rs147627829	6	34335088	A	G	-0.0535763	0.043706	0.00468184	2.49977e-30	130.951
	rs147772065	9	107732530	C	G	0.0288034	0.034794	0.0052496	4.09996e-08	30.1046
	rs150224153	20	43008981	T	C	-0.0934689	0.029665	0.00575879	3.10027e-59	263.433
	rs150237291	18	46781014	C	T	0.0453058	0.021799	0.00656295	5.10035e-12	47.6549
	rs150844304	15	43726625	C	A	-0.090543	0.025907	0.00599215	1.39991e-51	228.319
	rs150861794	13	109003805	T	C	-0.0446978	0.018301	0.00759758	4e-09	34.6114
	rs1534696	7	26397239	A	C	0.0166573	0.540992	0.0019113	2.90001e-18	75.9538
	rs16928809	11	2936952	A	G	-0.0262633	0.093089	0.00329991	1.69981e-15	63.3421
	rs17124112	14	88605509	A	C	-0.020798	0.07993	0.00352939	3.79997e-09	34.725
	rs17138358	7	17920253	C	G	-0.0272272	0.398392	0.00194811	2.19989e-44	195.334
	rs17309930	11	27748493	A	C	-0.0218885	0.205132	0.00235533	1.50003e-20	86.3627
	rs17326656	2	48962291	T	G	-0.0223923	0.238666	0.00223885	1.50003e-23	100.033
	rs174566	11	61592362	G	A	-0.0562241	0.350061	0.00199551	1.1995e-174	793.844
	rs1760940	14	20938251	C	A	0.0121791	0.24702	0.0022157	3.89996e-08	30.2139
	rs17713879	2	254215	A	G	0.0138956	0.364695	0.00197564	1.99986e-12	49.4694
	rs1771582	1	161614490	G	T	0.0129458	0.557402	0.00197832	6.00067e-11	42.8216
	rs183906992	7	95011948	C	T	0.0294539	0.04275	0.00474735	5.49997e-10	38.4929
	rs1862205	5	108656635	A	G	0.0113186	0.404725	0.00194381	5.80003e-09	33.9059
	rs188502504	5	131121165	C	T	-0.0316669	0.03643	0.00510538	5.60003e-10	38.4727
	rs1955512	14	33175822	A	G	0.0109986	0.575802	0.00197003	2.39999e-08	31.1693
	rs1970811	10	126696496	C	T	-0.0116112	0.457743	0.00191759	1.40001e-09	36.6641
	rs201441	7	101737327	G	T	-0.0109672	0.580679	0.0019342	1.40001e-08	32.1504
	rs2066714	9	107586753	C	T	0.0465396	0.128622	0.00284369	3.40017e-60	267.842
	rs2068888	10	94839642	A	G	0.0191803	0.450441	0.0019152	1.29987e-23	100.295
	rs2098368	7	36269284	T	C	-0.0116029	0.54591	0.00192757	1.79999e-09	36.2335
	rs2098918	4	37151533	T	C	0.0118698	0.45513	0.00191595	5.80003e-10	38.381
	rs2155220	11	76266172	T	C	-0.0105204	0.437951	0.00191315	3.79997e-08	30.2388
	rs2159607	3	52501451	T	G	-0.0239454	0.810874	0.00243213	7.19946e-23	96.9323
	rs2196808	2	111839021	C	T	0.0128638	0.731961	0.00215716	2.5e-09	35.5608
	rs2236464	21	46898174	C	T	-0.0155836	0.212102	0.00235595	3.69999e-11	43.7523
	rs2237035	4	55526251	T	G	0.0139172	0.385886	0.00195824	1.20005e-12	50.5091
	rs2247355	8	103876780	T	C	0.0206138	0.182679	0.00245873	5.10035e-17	70.2898
	rs2256609	22	21925017	G	A	-0.0328881	0.189238	0.00244058	2.19989e-41	181.589
	rs2268840	3	185931174	C	T	0.0173197	0.22846	0.00226775	2.19989e-14	58.3295
	rs2290866	8	105907833	T	C	-0.0119226	0.253153	0.00218189	4.60002e-08	29.8589
	rs2297409	9	107576246	A	G	-0.0333565	0.194635	0.00240571	1e-43	192.253
	rs2298214	1	935222	A	C	-0.01241	0.577365	0.00194099	1.6e-10	40.8785
	rs2298624	18	47429022	T	C	0.0300361	0.132532	0.00280916	1.10002e-26	114.323
	rs2298632	1	23710475	T	C	0.0144252	0.498073	0.00193744	9.70063e-14	55.4351
	rs2302263	11	64021821	T	C	-0.0364373	0.088695	0.00335268	1.59993e-27	118.115
	rs2307111	5	75003678	C	T	0.0190053	0.394924	0.0019521	2.09991e-22	94.7858
	rs2339234	5	170612546	A	G	-0.0118996	0.683004	0.00205717	7.29995e-09	33.4597
	rs235314	21	46271452	T	C	-0.0177425	0.532212	0.00191993	2.39994e-20	85.3998
	rs2362541	2	30478453	G	T	-0.0108666	0.507519	0.00190325	1.09999e-08	32.5982
	rs2364723	2	178126546	C	G	0.0120956	0.319156	0.00204641	3.40001e-09	34.9355
	rs2417125	9	131562232	G	A	-0.0131524	0.284014	0.00211658	5.19996e-10	38.6134
	rs2435307	18	21127910	T	C	0.0162767	0.48634	0.00190927	1.50003e-17	72.6768
	rs2498786	14	105262368	G	C	-0.0254741	0.615979	0.00196826	2.60016e-38	167.506
	rs2520096	9	136919416	G	A	0.0147205	0.270192	0.00215114	7.70016e-12	46.828
	rs254562	5	134441457	G	A	-0.0114752	0.409277	0.00194192	3.40001e-09	34.9185
	rs2586116	17	38505824	G	C	-0.0162577	0.259435	0.00217179	7.10068e-14	56.0377
	rs2642438	1	220970028	G	A	0.0276562	0.702698	0.00207854	2.09991e-40	177.038
	rs2645979	12	84017043	A	G	0.0114281	0.357369	0.00198606	8.70001e-09	33.1102
	rs267738	1	150940625	G	T	0.0214529	0.219354	0.00229757	9.8992e-21	87.1831
	rs2723065	2	65279414	G	A	0.0149623	0.376773	0.00196239	2.39994e-14	58.1332
	rs2740488	9	107661742	C	A	-0.0686515	0.265328	0.00216181	1e-200	1008.47
	rs2792751	10	113940329	C	T	-0.0360998	0.725031	0.0021336	3.19963e-64	286.274
	rs2800710	6	127452581	C	T	-0.0202674	0.51821	0.00190382	1.80011e-26	113.329
	rs2804894	10	33647091	A	G	0.0173063	0.734831	0.0021841	2.29985e-15	62.7858
	rs2814982	6	34546560	T	C	-0.0275938	0.102216	0.00314209	1.59993e-18	77.1229
	rs28362901	15	74712937	A	C	-0.0238891	0.088332	0.00336295	1.20005e-12	50.4611
	rs28510484	15	31637569	C	G	-0.0154472	0.170462	0.00253932	1.2e-09	37.0052
	rs2910949	5	39522481	G	T	0.0133996	0.354888	0.00199892	1.99986e-11	44.9356
	rs2925979	16	81534790	C	T	0.037299	0.699999	0.00205659	1.59993e-73	328.925
	rs2943645	2	227099180	T	C	-0.0434706	0.646663	0.00198833	5.90201e-106	477.983
	rs2963468	5	158003020	G	A	-0.0196653	0.235297	0.00226256	3.59998e-18	75.5438
	rs2965169	19	45251156	C	A	0.0120831	0.388738	0.00195448	6.29999e-10	38.2201
	rs3027167	17	8059117	T	C	-0.0124258	0.682038	0.00205083	1.40001e-09	36.7102
	rs308	8	19817476	G	T	0.12651	0.020639	0.00669305	1.10002e-79	357.272
	rs3184504	12	111884608	C	T	0.0265387	0.517322	0.00190452	3.90032e-44	194.172
	rs32578	5	149211868	A	G	0.0133235	0.309015	0.00206513	1.09999e-10	41.6236
	rs330089	8	9149612	C	T	0.0204692	0.098081	0.00318925	1.40001e-10	41.1929
	rs34045894	10	33967489	A	G	-0.0172909	0.15624	0.00262706	4.60045e-11	43.3205
	rs34138141	17	40781561	T	G	-0.0175318	0.280655	0.00212461	1.59993e-16	68.0914
	rs343	8	19810787	A	C	0.133778	0.08307	0.00346421	1e-200	1491.28
	rs34940374	7	150331377	A	G	-0.0170378	0.182973	0.00247025	5.30029e-12	47.5711
	rs35493868	7	73039406	G	C	0.0372262	0.202024	0.00237772	2.99985e-55	245.117
	rs36057735	6	31319923	G	C	-0.0302136	0.199089	0.00238679	1e-36	160.241
	rs367070	19	54800500	G	A	0.0417949	0.225571	0.00228709	1.29987e-74	333.947
	rs3732356	3	119529113	T	G	-0.0299026	0.933782	0.00386524	1e-14	59.8498
	rs3745683	19	11348521	A	G	-0.0546353	0.074638	0.00362928	3.19963e-51	226.623
	rs3746915	21	43718792	G	A	0.0108813	0.580939	0.00194098	2.1e-08	31.428
	rs3747973	1	205677148	G	A	0.0141665	0.592542	0.00193802	2.70023e-13	53.4326
	rs3768321	1	40035928	T	G	-0.0452296	0.196691	0.00239482	1.50003e-79	356.695
	rs3794752	17	53382829	C	T	0.0128326	0.280634	0.00213876	2e-09	36
	rs3814883	16	29994922	T	C	-0.0153035	0.482467	0.00189151	5.90065e-16	65.4579
	rs3924313	12	125328375	A	G	-0.0239168	0.322221	0.00204761	1.59993e-31	136.43
	rs4074448	15	63888495	A	G	0.015131	0.589254	0.00196355	1.29987e-14	59.3812
	rs41272086	6	161008646	A	G	-0.0567846	0.105505	0.00310319	8.49963e-75	334.844
	rs42125	7	72823777	G	A	-0.0398667	0.023208	0.0070049	1.29999e-08	32.3903
	rs429358	19	45411941	C	T	-0.0756554	0.154325	0.00263871	8.70964e-181	822.043
	rs454968	5	112188456	C	T	0.0110337	0.644812	0.00199469	3.2e-08	30.5977
	rs460428	22	29970989	C	T	-0.0143462	0.230673	0.00226779	2.5e-10	40.019
	rs4614	11	118952371	G	A	-0.0178217	0.406222	0.00193829	3.80014e-20	84.5393
	rs4650994	1	178515312	A	G	-0.018056	0.531842	0.00190061	2.09991e-21	90.2516
	rs4691379	4	157706904	T	C	0.0118717	0.318939	0.00204326	6.19998e-09	33.758
	rs4784709	16	56711375	A	T	-0.0747244	0.959159	0.00477284	2.99985e-55	245.114
	rs4855582	3	108867705	T	C	0.0111652	0.429621	0.00192369	6.49995e-09	33.6869
	rs4871603	8	126480367	T	C	0.0360061	0.653471	0.00199228	5.19996e-73	326.625
	rs4871624	8	126629328	G	T	-0.020416	0.286726	0.00211032	3.90032e-22	93.5928
	rs4875043	8	144496772	C	A	-0.0149745	0.216821	0.0023285	1.29999e-10	41.3571
	rs4899251	14	69149814	T	C	-0.0232048	0.942012	0.0041399	2.1e-08	31.4177
	rs4930352	11	66066993	T	G	0.0161709	0.494128	0.00193852	7.29962e-17	69.5866
	rs4969141	17	76391653	T	C	0.0296373	0.489676	0.00191152	3.19963e-54	240.391
	rs549058	13	51201045	T	G	0.0171095	0.120319	0.00293694	5.69994e-09	33.9377
	rs557933	1	234853268	C	A	0.0152472	0.520349	0.00190783	1.29987e-15	63.8703
	rs55935382	7	50289669	A	C	0.01764	0.32503	0.00203822	4.90004e-18	74.9019
	rs559355	11	75451281	T	A	-0.0349311	0.1573	0.00261254	8.99912e-41	178.771
	rs564832	11	30418246	C	T	-0.011708	0.315005	0.00205455	1.2e-08	32.4736
	rs58123204	12	53760162	G	A	-0.0184574	0.153445	0.00264401	2.90001e-12	48.7318
	rs58298943	12	57391292	T	C	0.0201986	0.084318	0.00342748	3.79997e-09	34.7289
	rs59104589	2	242237902	T	C	0.0150155	0.358286	0.0019816	3.50026e-14	57.4177
	rs59781045	11	117095283	T	C	0.074037	0.068117	0.0037879	4.49987e-85	382.031
	rs6018652	20	46340974	A	G	0.0259271	0.792888	0.0023605	4.60045e-28	120.642
	rs6059958	20	30143278	T	C	0.0146541	0.170742	0.00255516	9.69996e-09	32.8912
	rs6066148	20	45602037	C	G	0.0133124	0.259964	0.00218121	1e-09	37.2491
	rs6073958	20	44551855	C	T	-0.0609299	0.198804	0.00239207	4.10204e-143	648.8
	rs6075860	20	21910266	A	G	-0.0128	0.56549	0.00192763	3.10027e-11	44.0931
	rs6123685	20	55836040	A	G	0.0159783	0.254745	0.0021911	2.99985e-13	53.1783
	rs61352607	12	57839173	T	G	0.0306111	0.240851	0.00222442	4.40048e-43	189.375
	rs6142206	20	33212055	A	G	-0.0161106	0.42072	0.00193468	8.30042e-17	69.3431
	rs61435086	8	19910292	C	T	0.089343	0.012312	0.00862169	3.69999e-25	107.383
	rs61596977	8	95997165	T	C	-0.016225	0.140363	0.00273721	3.09999e-09	35.1359
	rs61748951	1	156038058	A	C	-0.0361204	0.024073	0.00640878	1.7e-08	31.7652
	rs61805075	1	182136401	A	G	-0.0257183	0.328694	0.00202534	6.00067e-37	161.245
	rs61884005	11	14402930	G	C	0.0163406	0.121445	0.00293002	2.39999e-08	31.1023
	rs62102718	19	33891013	T	A	-0.0236953	0.286413	0.0021125	3.40017e-29	125.814
	rs62117487	19	8424060	G	A	0.0457487	0.057038	0.00411744	1.10002e-28	123.453
	rs62246443	3	47172407	C	T	-0.0147841	0.174261	0.00250895	3.79997e-09	34.7219
	rs62271373	3	150066540	A	T	-0.0406667	0.059972	0.00408672	2.49977e-23	99.0207
	rs62428831	6	143247161	C	T	0.0178151	0.141547	0.00275536	1e-10	41.804
	rs635769	6	139831981	C	T	0.0197069	0.628046	0.00196961	1.39991e-23	100.109
	rs6460894	7	12247330	C	T	-0.0121653	0.339247	0.00201452	1.6e-09	36.467
	rs6469605	8	116601894	T	C	0.0316197	0.568501	0.00191959	5.79963e-61	271.329
	rs6693842	1	66078405	C	T	0.013664	0.364844	0.00199336	7.10068e-12	46.9875
	rs6705285	2	66709468	T	G	0.0115225	0.609068	0.00191933	1.89998e-09	36.0406
	rs676210	2	21231524	A	G	0.0592694	0.205227	0.00235237	4.4978e-140	634.816
	rs6762415	3	133478557	G	T	-0.0108964	0.535292	0.00191344	1.2e-08	32.4291
	rs6765484	3	50041313	T	C	0.0225207	0.472827	0.00190864	3.90032e-32	139.224
	rs680321	18	29797958	C	T	0.0108517	0.456556	0.00191658	1.5e-08	32.0582
	rs6824451	4	89723065	A	G	-0.0200444	0.464071	0.00191167	1e-25	109.941
	rs686030	9	15304782	A	C	0.0498241	0.858823	0.00273951	6.4998e-74	330.774
	rs6934962	6	116322349	T	C	0.0161905	0.40151	0.00194099	7.29962e-17	69.578
	rs6939861	6	41703041	A	G	-0.0141972	0.261916	0.00219368	9.70063e-11	41.8848
	rs703966	10	80954251	A	G	0.0156949	0.418881	0.00193455	4.90004e-16	65.8196
	rs7158166	14	103241799	C	T	0.0140932	0.593856	0.00195101	5.10035e-13	52.1793
	rs71603401	4	18034463	G	A	-0.0154721	0.136851	0.00279889	3.2e-08	30.558
	rs71647892	16	66997756	C	T	-0.0629378	0.011842	0.00871711	5.19996e-13	52.1286
	rs7170463	15	41888918	G	A	0.018911	0.311432	0.0020591	4.19952e-20	84.3475
	rs7186799	16	57220016	C	A	-0.0220239	0.437388	0.00190185	5.19996e-31	134.102
	rs7218647	17	76769605	A	G	0.0109209	0.559041	0.00192614	1.40001e-08	32.1469
	rs7251640	19	18614935	C	T	0.0141902	0.194019	0.00242811	5.1e-09	34.1537
	rs72647336	8	126445055	A	G	-0.0440494	0.056628	0.00442834	2.60016e-23	98.9455
	rs7281183	21	16411667	A	G	-0.01272	0.737142	0.00218963	6.29999e-09	33.7466
	rs72926946	2	203477868	A	C	-0.0206565	0.296376	0.00208041	3.10027e-23	98.5856
	rs72964564	3	123054770	C	A	-0.0125748	0.250244	0.00220598	1.2e-08	32.4935
	rs73151974	7	134669523	T	C	-0.0161895	0.144024	0.00273371	3.2e-09	35.0719
	rs73243877	4	26047616	G	A	-0.0253693	0.168086	0.00254909	2.49977e-23	99.0477
	rs73455693	18	58027496	A	G	0.0280646	0.037231	0.00510538	3.89996e-08	30.2176
	rs74500135	9	106603816	C	T	0.0670758	0.009847	0.010029	2.29985e-11	44.7316
	rs7488780	12	20579392	C	G	0.0145459	0.204263	0.00237104	8.50002e-10	37.6358
	rs75032664	8	19692425	G	C	-0.0551041	0.012909	0.00908791	1.29999e-09	36.7653
	rs75152587	16	56579961	T	G	-0.0944291	0.012738	0.00849948	1.10002e-28	123.431
	rs75246752	1	145630111	C	G	0.0491144	0.012897	0.00841625	5.39995e-09	34.0548
	rs75479205	6	7255610	G	A	0.0138981	0.189496	0.00243644	1.2e-08	32.5385
	rs75609851	8	19871080	A	G	0.170089	0.010454	0.00964674	1.39991e-69	310.877
	rs75662196	8	19941656	C	G	0.0678721	0.027941	0.00587239	6.70039e-31	133.583
	rs7583067	2	100796850	T	C	0.0145946	0.240114	0.00223535	6.59933e-11	42.6276
	rs7622114	3	36960660	A	C	0.0115687	0.581017	0.00193999	2.5e-09	35.5605
	rs76247316	3	160082284	C	T	-0.0113866	0.479856	0.0019083	2.39999e-09	35.6035
	rs76428106	13	28604007	C	T	-0.0624148	0.01297	0.00878921	1.20005e-12	50.4282
	rs76602912	20	57459868	C	T	-0.0434476	0.023789	0.00626364	4.00037e-12	48.1145
	rs7665587	4	99796777	C	T	0.0139886	0.42208	0.00193372	4.70002e-13	52.331
	rs76962725	1	224427133	A	G	-0.0277897	0.037253	0.00508558	4.60002e-08	29.8596
	rs771481	1	93846653	A	T	0.0288148	0.18382	0.0024568	9.09913e-32	137.559
	rs7725218	5	1282414	A	G	-0.0122469	0.338422	0.00201433	1.2e-09	36.9649
	rs77320712	3	153238877	T	G	-0.0127407	0.235452	0.0022658	1.89998e-08	31.6185
	rs77605964	7	106962948	A	G	0.0170396	0.226924	0.00227819	7.50067e-14	55.9418
	rs77767539	20	44801556	A	G	0.0452639	0.014299	0.00821382	3.59998e-08	30.3677
	rs7794796	7	150540196	T	C	-0.016879	0.332335	0.00203772	1.20005e-16	68.6123
	rs77960347	18	47109955	G	A	0.290966	0.013349	0.00830188	1e-200	1228.37
	rs78058190	2	219699999	A	G	-0.0783702	0.050415	0.00490443	1.80011e-57	255.342
	rs7817574	8	144302570	C	T	0.0331985	0.185003	0.00243942	3.50026e-42	185.209
	rs7826177	8	34406540	C	T	0.0112399	0.635428	0.00197917	1.40001e-08	32.252
	rs7853377	9	86552205	G	A	0.0152447	0.216224	0.0023168	4.70002e-11	43.2971
	rs79153732	8	19662937	T	C	-0.0939759	0.017377	0.00728238	4.19952e-38	166.527
	rs7924036	10	65191645	T	G	0.0138679	0.503377	0.00190752	3.59998e-13	52.8544
	rs79600951	16	56834254	G	C	-0.106795	0.092057	0.00325908	1e-200	1073.77
	rs79634051	11	14561945	C	G	0.0392148	0.028177	0.00574877	8.99912e-12	46.5316
	rs80005209	8	19872339	G	T	-0.144197	0.029614	0.00563687	2.50035e-144	654.386
	rs8014289	14	75377352	G	A	0.0151048	0.562282	0.00192712	4.60045e-15	61.4342
	rs8081548	17	7438834	A	T	0.01845	0.658521	0.00202095	6.90081e-20	83.345
	rs8086351	18	47171888	G	C	0.0839587	0.824212	0.0025068	1e-200	1121.73
	rs830620	3	71679148	T	C	0.0149538	0.415386	0.00193085	9.60064e-15	59.9796
	rs880674	4	2250109	C	T	0.0149836	0.142056	0.00273775	4.39997e-08	29.9532
	rs907866	2	20371380	A	G	-0.0183154	0.445487	0.00191879	1.39991e-21	91.112
	rs921919	12	125265201	A	G	-0.041665	0.669162	0.00206455	1.39991e-90	407.277
	rs9327468	5	127441861	A	C	-0.0148994	0.755398	0.00221907	1.9002e-11	45.081
	rs9347737	6	163740322	G	A	-0.0134784	0.428295	0.00194715	4.40048e-12	47.9155
	rs9465693	6	20313120	A	C	-0.0121004	0.304872	0.00208231	6.19998e-09	33.7681
	rs9604045	13	113927208	T	G	0.0175151	0.253572	0.00228914	1.99986e-14	58.5435
	rs9622830	22	38954703	G	C	-0.0163821	0.354212	0.00199965	2.60016e-16	67.1165
	rs964184	11	116648917	C	G	0.10544	0.866364	0.00279456	1e-200	1423.58
	rs9647335	3	135880410	T	A	0.0277595	0.191928	0.00242471	2.39994e-30	131.069
	rs968050	6	98574560	T	C	0.0136601	0.48238	0.00190807	8.10028e-13	51.2527
	rs983663	18	19678537	G	A	-0.0143608	0.251682	0.0022075	7.70016e-11	42.3208
	rs9916613	17	28682453	A	T	-0.0133119	0.356493	0.00199143	2.29985e-11	44.6836
	rs9933509	16	53818167	C	T	-0.0140121	0.413899	0.00191313	2.39994e-13	53.6433
	rs998584	6	43757896	A	C	-0.0341901	0.482733	0.00190975	1.10002e-71	320.513
	rs9987289	8	9183358	G	A	0.0872902	0.908737	0.00329366	9.09913e-155	702.379
	rs9989419	16	56985139	G	A	0.143765	0.605917	0.00192633	1e-200	5569.84
LDL-C	rs1010759	20	34147630	A	G	-0.0231042	0.140367	0.00300476	1.50003e-14	59.1235
	rs10231941	7	100532540	C	T	0.0198565	0.177717	0.00272709	3.29989e-13	53.0157
	rs10448340	9	139320069	G	T	-0.0150594	0.319765	0.00223737	1.69981e-11	45.3041
	rs10832963	11	18664241	G	T	0.0173059	0.744224	0.00239616	5.10035e-13	52.1621
	rs10910476	1	234734956	T	C	0.0123938	0.555163	0.00210193	3.69999e-09	34.7673
	rs11014204	10	18720845	T	C	0.0137924	0.280227	0.00233007	3.2e-09	35.038
	rs11065385	12	121423386	G	A	-0.0244904	0.690891	0.00225744	1.99986e-27	117.695
	rs11099097	4	81167309	T	C	-0.0181876	0.291333	0.00230231	2.80027e-15	62.4053
	rs11226108	11	103870755	C	G	-0.016026	0.191562	0.00265376	1.6e-09	36.4691
	rs113177823	3	132217703	A	G	-0.0411737	0.054136	0.00466039	1e-18	78.0537
	rs114165349	1	27021913	C	G	0.056229	0.023172	0.00695521	6.20012e-16	65.3579
	rs115458560	1	110061974	C	T	-0.0503391	0.018563	0.0077049	6.4003e-11	42.685
	rs11568318	2	234665498	A	C	0.0256951	0.066246	0.00417849	7.79992e-10	37.8146
	rs11591147	1	55505647	T	G	-0.348456	0.017468	0.00793088	1e-200	1930.42
	rs11601507	11	5701074	A	C	0.0322012	0.069468	0.00404981	1.80011e-15	63.2227
	rs11621792	14	24871926	T	C	0.0191489	0.452867	0.00211033	1.10002e-19	82.3351
	rs116734477	5	52095024	T	C	-0.0473368	0.040837	0.0052819	3.19963e-19	80.3185
	rs117139027	8	29024943	A	G	-0.0571106	0.017594	0.00792993	5.90065e-13	51.8672
	rs117733303	6	160922870	G	A	0.0838178	0.018422	0.00773844	2.39994e-27	117.318
	rs118039278	6	160985526	A	G	0.0835056	0.078672	0.00388533	1.79887e-102	461.927
	rs1183851	1	62958658	C	T	0.024377	0.395544	0.00213943	4.49987e-30	129.826
	rs12078100	1	16512586	G	C	0.0131127	0.623087	0.00214876	1e-09	37.2397
	rs12162782	22	50853626	G	T	0.0129592	0.344365	0.00219352	3.50002e-09	34.9037
	rs12208357	6	160543148	T	C	0.0569843	0.070102	0.00409617	5.40008e-44	193.532
	rs12246352	10	124705307	G	A	0.0257335	0.103895	0.00342791	6.00067e-14	56.3556
	rs1229984	4	100239319	C	T	0.0525797	0.972799	0.00633356	1e-16	68.9189
	rs12445804	16	11706100	A	G	0.0229888	0.074901	0.0040052	9.49992e-09	32.9444
	rs12471768	2	64928603	C	T	0.0135999	0.704119	0.00228112	2.5e-09	35.5446
	rs1250258	2	216300185	T	C	0.0137745	0.736649	0.00236771	5.99998e-09	33.8449
	rs1260326	2	27730940	C	T	-0.0347299	0.604443	0.00212546	5.10035e-60	266.993
	rs12916	5	74656539	C	T	0.0621175	0.400537	0.00212705	1.69824e-187	852.846
	rs13076933	3	12327431	G	T	-0.020994	0.259454	0.00239027	1.59993e-18	77.1426
	rs13107325	4	103188709	T	C	-0.0248331	0.074895	0.00396439	3.79997e-10	39.238
	rs13108218	4	3443931	G	A	-0.0177871	0.614867	0.0021598	1.80011e-16	67.8237
	rs13121616	4	7212389	G	A	0.0128507	0.693553	0.00226135	1.29999e-08	32.2936
	rs143020224	19	11187324	G	C	-0.168952	0.118603	0.00320833	1e-200	2773.11
	rs145730801	14	94768196	C	T	0.0359995	0.044378	0.00516918	3.29989e-12	48.5007
	rs146433259	5	34713792	T	C	-0.0569699	0.011736	0.0103828	4.09996e-08	30.1065
	rs146534110	6	160578069	T	G	0.0680211	0.013304	0.00910045	7.8001e-14	55.8675
	rs150474434	2	118845121	A	G	-0.0347623	0.101353	0.00347063	1.29987e-23	100.323
	rs1551891	19	45231821	A	G	-0.173628	0.088107	0.00366029	1e-200	2250.12
	rs1556562	1	93034023	T	G	0.0190249	0.790033	0.00248903	2.09991e-14	58.4228
	rs17050272	2	121306440	A	G	-0.0205597	0.409275	0.00211549	2.49977e-22	94.4517
	rs174564	11	61588305	G	A	-0.0318977	0.348557	0.0021896	4.49987e-48	212.22
	rs17476364	10	71094504	C	T	-0.0216418	0.108328	0.00335937	1.2e-10	41.502
	rs17569873	20	62896110	T	C	0.0171196	0.201299	0.00260335	4.79954e-11	43.2434
	rs1801689	17	64210580	C	A	0.061862	0.030551	0.00605788	1.80011e-24	104.281
	rs183130	16	56991363	T	C	-0.0329541	0.323808	0.00223034	2.09991e-49	218.311
	rs1883711	20	39179822	C	G	0.10277	0.031412	0.0060919	7.50067e-64	284.594
	rs2043085	15	58680954	C	T	-0.017018	0.612225	0.00214177	1.9002e-15	63.1349
	rs2066714	9	107586753	C	T	0.0210151	0.128775	0.00310964	1.39991e-11	45.671
	rs2068888	10	94839642	A	G	-0.0192081	0.450695	0.00209421	4.60045e-20	84.1253
	rs2073547	7	44582331	G	A	0.0355498	0.184007	0.00267287	2.29985e-40	176.895
	rs2160994	12	50650057	C	T	0.0182581	0.647494	0.00218417	6.29941e-17	69.8773
	rs2238162	13	32959199	T	C	-0.0165008	0.522955	0.00208847	2.80027e-15	62.424
	rs2250802	10	113921354	A	G	-0.0181939	0.72434	0.00233224	6.09958e-15	60.856
	rs2256814	20	62373983	A	G	0.0152618	0.197877	0.00262512	6.1e-09	33.7996
	rs2287622	2	169830328	G	A	-0.0211572	0.602794	0.00212931	2.90001e-23	98.7272
	rs2391825	13	111035483	A	G	-0.0129848	0.279219	0.00233356	2.59998e-08	30.9621
	rs2618566	20	17844684	T	G	-0.0249198	0.659861	0.00219993	9.60064e-30	128.313
	rs2642438	1	220970028	G	A	0.0253218	0.702657	0.00227308	8.00018e-29	124.096
	rs2737265	8	116667634	G	A	-0.0202743	0.28046	0.002322	2.49977e-18	76.2369
	rs2738447	19	11227480	C	A	0.0422734	0.592612	0.00211024	2.90001e-89	401.3
	rs2740488	9	107661742	C	A	-0.0252452	0.265466	0.00236503	1.29987e-26	113.942
	rs2745353	6	127452935	T	C	0.0126963	0.5181	0.00208336	1.09999e-09	37.1384
	rs2820226	6	35045281	A	G	-0.012864	0.451903	0.00209731	8.60003e-10	37.6205
	rs28406917	7	21449451	T	C	0.0119057	0.427624	0.00211433	1.79999e-08	31.7075
	rs28590710	5	71932487	A	G	-0.017618	0.196791	0.00274759	1.40001e-10	41.1157
	rs28601761	8	126500031	G	C	-0.0620105	0.418688	0.00213624	2.89734e-185	842.613
	rs28615248	8	55451193	C	T	0.0184347	0.196095	0.00263568	2.70023e-12	48.9198
	rs28631087	1	235109214	C	T	-0.0161901	0.21274	0.0025459	2e-10	40.4403
	rs3104412	6	32585967	G	A	-0.0189061	0.451531	0.00209423	1.80011e-19	81.4992
	rs34042070	16	72101525	G	C	0.0485227	0.187927	0.00268011	2.90001e-73	327.78
	rs34265667	8	41542093	A	G	-0.0320529	0.033987	0.00575731	2.59998e-08	30.9951
	rs34568880	6	31514448	T	C	0.0560827	0.013313	0.00908804	6.80002e-10	38.0816
	rs35511051	19	58665817	A	C	-0.0217862	0.209985	0.00254546	1.10002e-17	73.2535
	rs35882350	12	623129	G	A	0.0139684	0.261067	0.00237417	4e-09	34.6153
	rs3732359	3	119536429	A	G	-0.0173556	0.78012	0.00252038	5.70033e-12	47.4182
	rs3780181	9	2640759	G	A	-0.0278983	0.067627	0.00418323	2.60016e-11	44.4764
	rs3822855	6	116316882	T	G	0.0178418	0.40166	0.00212447	4.49987e-17	70.53
	rs4148826	7	87074419	C	T	-0.0157917	0.18045	0.0027233	6.69993e-09	33.6252
	rs4263041	19	45438643	G	A	-0.0699797	0.283209	0.00251019	4.89779e-171	777.193
	rs4307732	11	126244955	A	G	0.0448315	0.105876	0.0033985	9.79941e-40	174.016
	rs438568	20	12958687	G	A	0.0124777	0.609246	0.00213986	5.49997e-09	34.0014
	rs440677	19	11285390	A	G	-0.0159238	0.623063	0.00215434	1.50003e-13	54.634
	rs4666384	2	20575012	G	A	-0.016633	0.678914	0.00224003	1.10002e-13	55.1355
	rs472495	1	55521313	T	G	0.0425743	0.648959	0.00218093	7.29962e-85	381.074
	rs4930163	11	65591348	A	G	0.0174597	0.159456	0.00285203	9.20005e-10	37.4769
	rs4954192	2	135632981	T	C	0.0146629	0.373474	0.00213654	6.70039e-12	47.0994
	rs4970834	1	109814880	T	C	-0.105303	0.186642	0.00268179	1e-200	1541.81
	rs556107	1	234853059	T	C	0.0351712	0.523338	0.00208846	1.20005e-63	283.609
	rs55637835	1	55466303	T	C	-0.0187129	0.120881	0.00324835	8.40001e-09	33.186
	rs55714927	17	7080316	T	C	-0.0264314	0.190364	0.00265551	2.39994e-23	99.0701
	rs55831924	8	145031968	T	C	0.0156761	0.361448	0.0021829	6.89922e-13	51.5711
	rs56130071	7	21598753	C	G	0.0331798	0.216984	0.00253796	4.70002e-39	170.913
	rs56236159	2	3636478	G	T	0.0177139	0.13149	0.00307979	8.79995e-09	33.0814
	rs597808	12	111973358	G	A	0.0271066	0.515915	0.00209151	2.09991e-38	167.969
	rs6031587	20	43038249	T	C	-0.0256479	0.071963	0.00413761	5.69994e-10	38.424
	rs60612724	7	98874892	G	A	0.0323852	0.038647	0.00541912	2.30001e-09	35.7136
	rs6074012	20	44700166	C	T	0.0116537	0.523914	0.00208962	2.39999e-08	31.1022
	rs61003864	7	36189798	C	T	0.0155966	0.187128	0.00267616	5.60003e-09	33.9652
	rs61754230	12	72179446	T	C	0.0430117	0.019784	0.00748441	9.09997e-09	33.026
	rs61988556	14	73439258	C	T	-0.0224158	0.086142	0.00372109	1.7e-09	36.2883
	rs62033400	16	53811788	G	A	-0.0144167	0.394662	0.00213447	1.39991e-11	45.6194
	rs6475606	9	22081850	T	C	-0.0202689	0.48447	0.00208367	2.29985e-22	94.6238
	rs6495122	15	75125645	C	A	0.0143852	0.591279	0.00211976	1.20005e-11	46.0528
	rs6544713	2	44073881	C	T	-0.0537152	0.676864	0.00222274	5.00035e-129	584.003
	rs6560499	9	78730766	A	G	-0.0122028	0.576007	0.00212189	8.9e-09	33.0728
	rs6602912	13	114546549	G	T	0.0221997	0.284854	0.00231001	7.19946e-22	92.3559
	rs6680227	1	109798914	A	G	-0.0746581	0.035237	0.00563322	4.30031e-40	175.646
	rs6709904	2	44080324	G	A	-0.043441	0.112585	0.00329601	1.10002e-39	173.708
	rs6732741	2	21094034	A	T	-0.0280985	0.119324	0.00322423	2.90001e-18	75.9473
	rs6874202	5	156391628	C	T	0.032331	0.634269	0.00216292	1.59993e-50	223.437
	rs7108486	11	5677158	C	T	-0.0386029	0.023721	0.00692024	2.39999e-08	31.1168
	rs71311871	3	58420613	G	A	-0.0283073	0.083052	0.00378458	7.50067e-14	55.9448
	rs7202323	16	72217113	G	T	-0.0255365	0.229741	0.00247732	6.4998e-25	106.257
	rs7241918	18	47160953	T	G	0.0157471	0.82411	0.00274939	1e-08	32.804
	rs72631343	17	67191270	G	C	-0.0292893	0.128894	0.00311032	4.60045e-21	88.676
	rs72911393	17	76391005	T	C	-0.0182619	0.147618	0.00294119	5.30005e-10	38.5517
	rs7569317	2	203527979	C	T	0.017881	0.530638	0.00208232	8.9002e-18	73.7372
	rs76468627	10	116033892	T	C	-0.0217346	0.07587	0.00394926	3.69999e-08	30.2879
	rs7734476	5	122848876	A	G	0.0187595	0.550077	0.00209401	3.29989e-19	80.257
	rs7746081	6	16126934	A	G	-0.0234725	0.304113	0.00226701	4.00037e-25	107.204
	rs77542162	17	67081278	G	A	0.128484	0.022495	0.0070401	2.09991e-74	333.072
	rs7776054	6	135418916	G	A	-0.0162316	0.261313	0.00237493	8.19974e-12	46.711
	rs77960347	18	47109955	G	A	0.0706209	0.013351	0.00908667	7.70016e-15	60.4025
	rs79220007	6	26098474	C	T	-0.057338	0.076135	0.00392142	1.99986e-48	213.794
	rs79828839	10	52352431	T	C	0.0144987	0.198784	0.00261498	2.90001e-08	30.7411
	rs8107974	19	19388500	T	A	-0.105058	0.075765	0.00391919	2.69774e-158	718.561
	rs869412	7	1074134	C	T	-0.0142314	0.225684	0.00250093	1.29999e-08	32.381
	rs880315	1	10796866	C	T	-0.0152225	0.34024	0.00220678	5.30029e-12	47.583
	rs9289196	3	122268506	C	T	0.0173702	0.173786	0.00275673	2.99999e-10	39.7026
	rs934197	2	21267461	A	G	0.0832348	0.33544	0.00220298	1e-200	1427.54
	rs9471968	6	42905235	G	A	-0.0116148	0.545696	0.00209345	2.90001e-08	30.782
	rs9496567	6	100602753	A	G	-0.0174316	0.243458	0.00243272	7.8001e-13	51.3438
	rs960596	22	41393520	T	C	0.0135068	0.33932	0.00221758	1.09999e-09	37.0975
	rs964184	11	116648917	C	G	-0.0575823	0.866409	0.00306356	8.19974e-79	353.283
	rs9832727	3	142649110	G	C	-0.0147604	0.339636	0.00220388	2.09991e-11	44.8558
	rs9834932	3	32535382	G	A	-0.0322172	0.08883	0.00366408	1.50003e-18	77.3114
	rs9884390	4	69373407	C	T	0.0251489	0.234121	0.00249163	5.90065e-24	101.875
	rs9894946	17	7571080	G	A	-0.0173333	0.841112	0.00290132	2.30001e-09	35.6919
	rs9929977	16	71639053	A	T	0.0167269	0.369846	0.00216129	1e-14	59.8967
	rs9987289	8	9183358	G	A	0.0453824	0.908808	0.00362169	5.10035e-36	157.018
TG	rs1009360	2	65276049	C	T	-0.0184832	0.41859	0.00200785	3.40017e-20	84.7403
	rs1009590	1	23823798	C	G	0.0208341	0.914935	0.00357696	5.69994e-09	33.925
	rs10152471	15	101890913	A	G	-0.0135209	0.388656	0.00204778	4.00037e-11	43.5956
	rs10210970	2	28646847	T	C	0.0232557	0.131448	0.00292788	1.99986e-15	63.0885
	rs10242866	7	17920613	T	C	0.015793	0.398698	0.00202877	7.00003e-15	60.5985
	rs10277582	7	17284989	T	C	-0.0173714	0.118591	0.00308015	1.7e-08	31.8071
	rs1037117	15	102068658	A	G	0.0172213	0.254798	0.00229153	5.70033e-14	56.4779
	rs10405944	19	33728001	C	T	-0.013209	0.483077	0.00201995	6.20012e-11	42.7619
	rs1043897	1	230416399	T	G	-0.014664	0.415585	0.00201517	3.40017e-13	52.9517
	rs1044808	1	149871905	C	G	-0.0247492	0.081237	0.00362188	8.30042e-12	46.6931
	rs1045241	5	118729286	T	C	-0.0206988	0.270943	0.00224699	3.19963e-20	84.8567
	rs10513688	3	170727218	A	G	0.0247828	0.097403	0.00334924	1.39991e-13	54.7528
	rs10642257	7	25992323	A	AAGGCC	0.0370518	0.839273	0.00271209	1.69981e-42	186.642
	rs10750766	11	65473798	A	C	0.0193855	0.709959	0.00218742	7.8001e-19	78.5394
	rs10773000	12	123736084	T	G	-0.0149294	0.332276	0.0021148	1.69981e-12	49.8361
	rs10773049	12	124506631	C	T	-0.0290398	0.39535	0.00203691	4.10015e-46	203.255
	rs10775406	17	46197755	G	A	0.0206571	0.759694	0.00232578	6.59933e-19	78.8859
	rs1077835	15	58723426	G	A	0.0473668	0.220459	0.00240452	2.19989e-86	388.051
	rs10797119	9	92202495	C	T	0.0157113	0.536622	0.00200465	4.60045e-15	61.425
	rs10811662	9	22134253	A	G	-0.0154098	0.173212	0.0026291	4.60002e-09	34.354
	rs10883026	10	99793865	T	C	-0.0144604	0.521569	0.00200472	5.50047e-13	52.0297
	rs10899490	11	78105879	T	C	-0.0170082	0.161369	0.00269347	2.69998e-10	39.8741
	rs11000468	10	74711376	T	C	-0.0148544	0.255269	0.00231748	1.5e-10	41.0843
	rs11030107	11	27694835	G	A	0.0160418	0.260757	0.00225693	1.20005e-12	50.5205
	rs11078597	17	1618363	C	T	0.0191708	0.186613	0.0025513	5.70033e-14	56.4619
	rs11100083	4	157682598	C	T	-0.0160248	0.226214	0.00237585	1.50003e-11	45.4931
	rs11118310	1	219637671	T	A	0.0193178	0.593476	0.00202011	1.10002e-21	91.4457
	rs11122450	1	230301811	G	T	-0.0481745	0.611733	0.0020373	1.30017e-123	559.142
	rs11185542	3	196187927	C	G	-0.0126395	0.727914	0.00223848	1.6e-08	31.8824
	rs11187019	10	94248310	G	A	-0.0116437	0.550621	0.00200546	6.4e-09	33.7095
	rs11206374	1	40048009	A	G	0.0250232	0.224815	0.00237577	6.09958e-26	110.937
	rs112108602	1	51149820	A	AG	0.0268214	0.909696	0.00346931	1.10002e-14	59.7688
	rs112381903	17	41388250	T	A	0.0231649	0.06731	0.00400864	7.49998e-09	33.3937
	rs11240358	1	205070573	A	G	0.0135651	0.394026	0.00202953	2.29985e-11	44.6738
	rs1133400	10	134459388	G	A	0.0137462	0.219923	0.00239759	9.80009e-09	32.871
	rs114165349	1	27021913	C	G	0.0818126	0.023157	0.00663594	6.29941e-35	151.996
	rs11429307	5	55857025	G	GT	-0.0465382	0.80902	0.00253471	2.70023e-75	337.101
	rs11600815	11	14797227	A	G	-0.0322469	0.051753	0.00458644	2.09991e-12	49.4336
	rs11637681	15	40387971	G	A	0.0125866	0.276291	0.00224251	2e-08	31.5026
	rs11664106	18	2846812	T	A	-0.0125831	0.374102	0.00210816	2.39999e-09	35.6259
	rs116843064	19	8429323	A	G	-0.226505	0.019327	0.00721009	1e-200	986.898
	rs117233107	12	4328521	A	G	-0.0732317	0.015176	0.0086122	1.80011e-17	72.305
	rs117287238	11	15090794	A	G	-0.0394324	0.028185	0.00614684	1.40001e-10	41.1529
	rs117291242	11	380315	T	C	0.0297851	0.036536	0.00528225	1.7e-08	31.795
	rs117316645	19	45458212	A	G	0.0277821	0.0421	0.00495454	2.1e-08	31.4428
	rs117431393	17	42355095	G	A	0.0312254	0.035446	0.00537977	6.49995e-09	33.6889
	rs11746801	5	55990342	A	G	-0.0123657	0.637069	0.00207937	2.69998e-09	35.3649
	rs11904650	2	119745127	G	A	0.0410641	0.020999	0.00692419	2.99999e-09	35.171
	rs12185242	17	47407071	C	A	0.0175265	0.454836	0.00199898	1.80011e-18	76.8726
	rs12424054	12	107186747	A	G	0.0191212	0.232437	0.00235346	4.49987e-16	66.0108
	rs12440800	15	61960302	T	A	0.0161	0.255149	0.00229294	2.19989e-12	49.302
	rs12446515	16	56987015	T	C	-0.0334207	0.322889	0.00213589	3.50026e-55	244.834
	rs12475332	2	227232047	G	T	-0.0140007	0.260988	0.00225386	5.19996e-10	38.5872
	rs12504746	4	39646631	T	C	-0.0152674	0.192857	0.00252148	1.40001e-09	36.6621
	rs12530679	7	106632113	G	A	-0.0121299	0.48466	0.00201682	1.79999e-09	36.1725
	rs12669911	7	32262377	C	A	-0.0118536	0.614026	0.00205405	7.90005e-09	33.3025
	rs12880341	14	64236191	C	T	0.0209696	0.159023	0.00273647	1.80011e-14	58.7215
	rs12902047	15	41915522	C	A	-0.0129253	0.313907	0.00214533	1.7e-09	36.2987
	rs1292065	17	57906288	G	C	-0.0139237	0.709244	0.00218669	1.89998e-10	40.5446
	rs12926107	16	88004092	G	A	0.0126364	0.454903	0.0020014	2.69998e-10	39.8636
	rs12928099	16	15150505	A	C	-0.0282116	0.296442	0.00218133	2.90001e-38	167.267
	rs12948505	17	464962	T	C	0.0138887	0.194119	0.00251214	3.2e-08	30.5656
	rs13066793	3	87037543	G	A	-0.0224583	0.090095	0.00347278	1e-10	41.8213
	rs13107325	4	103188709	T	C	0.0300749	0.074905	0.00377743	1.69981e-15	63.389
	rs13108218	4	3443931	G	A	-0.0305169	0.614859	0.00205811	9.70063e-50	219.858
	rs13118477	4	89704367	A	G	0.0149897	0.392654	0.00203847	1.9002e-13	54.0724
	rs13264304	8	18214065	G	C	0.0189102	0.151023	0.00276507	8.00018e-12	46.7711
	rs13269725	8	72459889	G	A	0.0349878	0.078416	0.0036804	1.99986e-21	90.3735
	rs13354321	5	157925297	C	T	-0.0154305	0.409787	0.00201429	1.9002e-14	58.6832
	rs13389219	2	165528876	T	C	-0.0376242	0.392551	0.00202704	6.59933e-77	344.515
	rs1340819	13	29145323	C	A	-0.0121655	0.345011	0.00209472	6.29999e-09	33.7292
	rs134551	22	28807625	T	C	-0.0116536	0.335438	0.00211111	3.40001e-08	30.4717
	rs1347188	4	124743259	G	A	0.0139021	0.245797	0.00231385	1.89998e-09	36.0984
	rs138191773	6	72522321	A	G	-0.0471717	0.017021	0.00791884	2.59998e-09	35.4844
	rs139386986	12	34821442	T	C	-0.0216903	0.092129	0.0035608	1.09999e-09	37.1051
	rs139974673	15	44027885	C	T	0.143073	0.026131	0.00623867	2.19786e-116	525.932
	rs140107293	10	5267191	G	A	-0.0227003	0.154707	0.00275296	1.59993e-16	67.9926
	rs1420384	2	171583876	T	G	-0.01279	0.66699	0.00210534	1.2e-09	36.9058
	rs143076454	16	921179	A	G	0.0403999	0.018647	0.00735364	3.89996e-08	30.1824
	rs145947882	17	41809207	C	A	0.137333	0.025952	0.0063668	3.39625e-103	465.27
	rs1473886	2	20368519	T	G	-0.0181218	0.477624	0.00198519	6.90081e-20	83.3291
	rs148827772	4	110766064	G	A	0.0465516	0.022544	0.00710636	5.70033e-11	42.9114
	rs149142833	20	32188142	T	C	0.0169358	0.156359	0.00276509	9.09997e-10	37.5138
	rs150419156	2	27744937	A	G	-0.0505491	0.015259	0.00847063	2.39999e-09	35.6118
	rs150423652	11	116603816	T	G	0.285824	0.006675	0.0122924	1.39959e-119	540.657
	rs150460588	15	57023457	C	T	0.0326952	0.044425	0.00484966	1.59993e-11	45.451
	rs150555490	11	116697081	T	C	-0.0384234	0.056868	0.00427544	2.49977e-19	80.7659
	rs150564454	8	19972140	A	G	-0.101751	0.011556	0.00963178	4.40048e-26	111.6
	rs151235402	20	569164	T	C	0.0521833	0.015827	0.00815144	1.5e-10	40.9819
	rs1544980	8	10677981	C	T	0.0238704	0.198644	0.00248513	7.59976e-22	92.2612
	rs1567353	9	1033773	G	C	0.0148202	0.307644	0.00216358	7.39946e-12	46.9202
	rs17184382	15	63792486	C	A	-0.0219251	0.425367	0.00201039	1.10002e-27	118.938
	rs17326656	2	48962291	T	G	0.0174394	0.238472	0.00233365	7.8001e-14	55.8457
	rs174566	11	61592362	G	A	0.0485019	0.34974	0.00207982	2.79898e-120	543.831
	rs17585887	6	139835498	C	T	-0.0285849	0.591074	0.00201656	1.29987e-45	200.932
	rs1760801	1	154259650	A	G	-0.0202981	0.295768	0.00218442	1.50003e-20	86.3449
	rs1799831	7	44199142	T	C	0.024506	0.156029	0.00273953	3.69999e-19	80.0186
	rs1801689	17	64210580	C	A	-0.06613	0.030543	0.00577722	2.39994e-30	131.026
	rs1835346	6	161162290	G	A	-0.0391877	0.023874	0.00654659	2.19999e-09	35.8317
	rs186696265	6	161111700	T	C	-0.104318	0.014693	0.00828522	2.39994e-36	158.529
	rs188247550	19	19396616	T	C	-0.134286	0.013117	0.00913128	5.90065e-49	216.27
	rs193735	5	130672958	A	G	0.0329807	0.036665	0.00529922	4.90004e-10	38.7341
	rs1938566	1	98478981	T	C	-0.0212127	0.834537	0.00267054	1.99986e-15	63.0945
	rs2043085	15	58680954	C	T	-0.0308028	0.612184	0.00204157	1.9002e-51	227.641
	rs2068888	10	94839642	A	G	-0.0318216	0.450732	0.00199589	3.19963e-57	254.196
	rs2070341	14	24545375	T	C	0.0113012	0.60309	0.00203413	2.80001e-08	30.8667
	rs2071887	22	38879010	A	T	0.016312	0.344804	0.00209671	7.29962e-15	60.5251
	rs2081194	19	49263477	C	G	-0.0214115	0.600934	0.00207674	6.29941e-25	106.299
	rs2081687	8	59388565	C	T	-0.0261379	0.663201	0.00209126	7.59976e-36	156.215
	rs2092203	20	39858545	T	C	0.0136756	0.481154	0.00199323	6.79986e-12	47.0734
	rs2131311	1	40435999	G	A	-0.0124181	0.714636	0.00222753	2.5e-08	31.0786
	rs2131919	9	95283887	G	A	0.0173511	0.164266	0.00268396	1e-10	41.7927
	rs213494	1	54877103	T	C	0.0156106	0.648345	0.00207578	5.50047e-14	56.5555
	rs2137557	3	188439236	C	T	0.0117624	0.645612	0.00208003	1.6e-08	31.978
	rs2187114	18	70517838	A	G	-0.0185151	0.101024	0.00330375	2.1e-08	31.4077
	rs2237029	4	55535336	A	G	-0.0139399	0.601353	0.00204019	8.30042e-12	46.6849
	rs2240466	7	72856269	A	G	-0.122769	0.122916	0.00301848	1e-200	1654.24
	rs2240533	14	71541026	C	T	-0.0129897	0.309898	0.00215234	1.6e-09	36.4229
	rs2244278	9	107661129	A	C	-0.0269912	0.120553	0.00306133	1.20005e-18	77.736
	rs2267373	22	38600542	T	C	0.0215638	0.580693	0.00202145	1.39991e-26	113.795
	rs2302263	11	64021821	T	C	0.0436112	0.088863	0.00349051	8.00018e-36	156.105
	rs2304969	17	4692559	T	G	-0.0161469	0.144932	0.0028501	1.5e-08	32.0964
	rs2305746	19	35556300	G	A	0.0282544	0.933319	0.0039744	1.20005e-12	50.539
	rs2382825	2	219184275	T	C	-0.0134774	0.622954	0.00204919	4.79954e-11	43.2559
	rs2407278	8	37399290	G	A	-0.0339449	0.030154	0.00581961	5.39995e-09	34.022
	rs2487294	10	113937941	T	G	0.0183191	0.723477	0.00222084	1.59993e-16	68.0412
	rs2604568	4	15102518	A	T	0.0116923	0.663895	0.00210543	2.80001e-08	30.8401
	rs2699805	7	26394297	A	G	-0.0201313	0.399672	0.00203748	5.10035e-23	97.6236
	rs275184	15	39444679	G	T	-0.0173487	0.162051	0.00275263	2.90001e-10	39.7225
	rs2773469	10	115798895	G	A	-0.0188717	0.733286	0.00225426	5.70033e-17	70.0829
	rs278981	4	40428010	C	T	0.0125871	0.758155	0.00229058	3.89996e-08	30.1966
	rs2812208	13	50707087	C	G	-0.048426	0.02089	0.00696323	3.50026e-12	48.3653
	rs28383314	6	32587213	C	T	0.0379005	0.624109	0.00204671	1.50003e-76	342.906
	rs28439112	8	64664690	A	T	0.0126014	0.255528	0.00226754	2.69998e-08	30.8834
	rs28577186	16	4488191	A	G	-0.0163428	0.664571	0.00211672	1.20005e-14	59.6107
	rs2925979	16	81534790	C	T	-0.0322092	0.699976	0.00217095	8.49963e-50	220.119
	rs2937124	16	69862109	T	C	-0.0182561	0.362769	0.00212336	8.10028e-18	73.9208
	rs2943645	2	227099180	T	C	0.0402918	0.646594	0.00207151	2.90001e-84	378.318
	rs2983896	6	97029871	A	G	0.0137912	0.21474	0.00242177	1.2e-08	32.4292
	rs308	8	19817476	G	T	-0.159413	0.020597	0.00698442	2.60016e-115	520.937
	rs3103310	3	12473045	G	A	0.0202549	0.241785	0.00236652	1.10002e-17	73.2551
	rs320369	1	118143517	G	A	-0.0125327	0.683292	0.00214567	5.19996e-09	34.1163
	rs325485	5	103995368	G	A	-0.0117435	0.602889	0.00204042	8.60003e-09	33.1249
	rs326222	11	47259668	C	T	0.0252203	0.697957	0.00215698	1.39991e-31	136.712
	rs343	8	19810787	A	C	-0.141493	0.083129	0.00361052	1e-200	1535.78
	rs34389637	3	12132016	C	CT	0.025209	0.934514	0.0040263	3.79997e-10	39.201
	rs34682685	16	72096227	A	G	0.0337428	0.104198	0.00326987	5.79963e-25	106.488
	rs35763453	12	46215895	C	T	0.02845	0.058647	0.00435137	6.20012e-11	42.7475
	rs36043408	1	203511492	A	G	-0.0128072	0.502153	0.00198554	1.09999e-10	41.6053
	rs3731696	2	203431804	G	A	0.0218939	0.121188	0.00303176	5.10035e-13	52.15
	rs3758413	10	17268839	C	T	0.0111232	0.417724	0.00201767	3.50002e-08	30.3919
	rs3775228	4	87985166	T	C	0.0338197	0.399717	0.00203602	5.79963e-62	275.914
	rs3808477	8	116670347	T	C	-0.0133854	0.279294	0.00220342	1.2e-09	36.9034
	rs3814883	16	29994922	T	C	0.0148926	0.482498	0.00199657	8.69961e-14	55.6378
	rs3820897	2	3642361	C	T	0.0197269	0.819861	0.00260304	3.50026e-14	57.432
	rs394872	21	46582100	T	C	0.0111807	0.536237	0.00200285	2.39999e-08	31.163
	rs3974807	11	49161967	T	C	0.0159776	0.189267	0.00253125	2.80001e-10	39.8429
	rs4128205	2	165467068	C	A	0.0115011	0.509173	0.00199472	8.10009e-09	33.244
	rs4134963	6	20486798	T	C	-0.0189544	0.189878	0.00254235	8.99912e-14	55.5837
	rs41785	7	116486020	A	C	-0.0150445	0.417487	0.00201492	8.19974e-14	55.7491
	rs4471666	16	85198965	G	T	-0.022461	0.069488	0.00396699	1.5e-08	32.0578
	rs4665972	2	27598097	C	T	-0.10025	0.604587	0.00203577	1e-200	2424.99
	rs4675812	2	242395674	A	G	-0.0142305	0.587882	0.00201176	1.50003e-12	50.0364
	rs4731701	7	130430930	T	C	-0.0325803	0.493088	0.00198921	2.70023e-60	268.254
	rs4760254	12	57766392	C	G	-0.0281414	0.23908	0.00232488	1e-33	146.517
	rs4761234	12	69732105	C	T	-0.0140236	0.484365	0.00199376	1.99986e-12	49.4733
	rs4765148	12	124478637	T	G	-0.0251537	0.312686	0.0021456	9.70063e-32	137.437
	rs480823	11	116525730	C	T	0.15572	0.078996	0.00371974	1e-200	1752.51
	rs483082	19	45416178	T	G	0.0862119	0.23535	0.00234474	1e-200	1351.9
	rs483808	19	7957481	T	C	-0.0136636	0.701973	0.00218517	4e-10	39.0983
	rs4841580	8	11517977	C	T	-0.0245383	0.434941	0.00200093	1.39991e-34	150.391
	rs4969179	17	76391454	G	T	-0.0177529	0.60445	0.00203649	2.80027e-18	75.9927
	rs4976033	5	67714246	G	A	0.0177909	0.402122	0.00205178	4.30031e-18	75.1852
	rs499293	11	30504660	A	G	-0.0117912	0.65807	0.00208902	1.7e-08	31.8588
	rs55646464	5	173324971	T	G	0.0121913	0.300087	0.00217016	1.89998e-08	31.5584
	rs55966194	20	45599090	G	C	-0.0178509	0.281997	0.00221245	7.10068e-16	65.0986
	rs56397607	10	114042643	G	A	0.0174851	0.182538	0.00257608	1.10002e-11	46.0697
	rs56902258	14	23733114	A	T	-0.0151434	0.196198	0.0025129	1.7e-09	36.3157
	rs581080	9	15305378	C	G	0.0175432	0.819008	0.00258442	1.10002e-11	46.0776
	rs58542926	19	19379549	T	C	-0.103184	0.074608	0.00378074	5.29663e-164	744.851
	rs6028716	20	38547459	A	G	-0.0128217	0.258428	0.00228302	2e-08	31.5406
	rs6073958	20	44551855	C	T	0.0556952	0.198674	0.00249344	1.59956e-110	498.926
	rs60856912	17	65892343	T	G	0.0248329	0.162906	0.00270829	4.79954e-20	84.0742
	rs61729990	11	117052532	A	C	-0.0558488	0.017888	0.00752135	1.10002e-13	55.1359
	rs61830291	1	221001142	C	A	0.0287484	0.095791	0.00337913	1.80011e-17	72.3795
	rs61905078	11	116596309	C	A	0.199898	0.073841	0.00379494	1e-200	2774.63
	rs61993685	14	100765823	C	T	-0.0234087	0.076413	0.00373997	3.89996e-10	39.1757
	rs62102718	19	33891013	T	A	0.0202348	0.286196	0.00220142	3.90032e-20	84.487
	rs62117489	19	8442202	A	C	-0.0427743	0.056432	0.00431389	3.59998e-23	98.3163
	rs62128802	19	48341814	T	C	-0.0158746	0.183216	0.00257782	7.39997e-10	37.9226
	rs62135012	2	50731010	A	G	-0.0117482	0.357929	0.00207507	1.5e-08	32.0535
	rs62271373	3	150066540	A	T	0.0419639	0.059967	0.00426588	7.8001e-23	96.7682
	rs62274099	3	156810578	T	C	0.0120882	0.424205	0.00202424	2.30001e-09	35.6613
	rs62397245	5	176750688	G	C	0.0149941	0.22236	0.00239634	3.89996e-10	39.1509
	rs62427982	6	107437166	T	C	-0.0133153	0.32217	0.00213196	4.20001e-10	39.0069
	rs62473520	7	130583442	C	T	-0.0211003	0.077998	0.00380118	2.80001e-08	30.8133
	rs6432622	2	161340270	G	A	-0.0108868	0.490264	0.00198007	3.79997e-08	30.23
	rs6506033	18	289209	T	C	-0.0228948	0.072523	0.00383903	2.5e-09	35.5655
	rs6517522	21	40553845	C	T	-0.0129031	0.498138	0.00199242	9.3994e-11	41.9396
	rs6532798	4	100054827	T	C	0.013792	0.697405	0.00216353	1.79999e-10	40.6375
	rs6562773	13	74188935	G	A	-0.0120538	0.547533	0.00201057	2e-09	35.9424
	rs6572807	14	52480621	G	A	0.0124759	0.267065	0.00224899	2.90001e-08	30.7728
	rs676210	2	21231524	A	G	-0.0735169	0.205293	0.00244968	7.09578e-198	900.645
	rs6792725	3	24520283	G	A	-0.0152543	0.692404	0.00221886	6.20012e-12	47.2632
	rs67981690	12	21343886	G	A	0.0299225	0.129887	0.00297454	8.30042e-24	101.194
	rs6800707	3	52516293	G	C	0.0298848	0.810543	0.00253832	5.30029e-32	138.614
	rs6805924	3	69879670	T	G	0.0109684	0.430548	0.00200571	4.49997e-08	29.9053
	rs684773	3	135956305	C	A	0.0291133	0.766797	0.00234718	2.49977e-35	153.847
	rs6882076	5	156390297	C	T	0.0331011	0.634285	0.00206122	4.90004e-58	257.89
	rs696825	9	86583076	T	C	-0.0202838	0.252926	0.00228763	7.50067e-19	78.6186
	rs698927	1	93836218	C	A	-0.0183059	0.183785	0.00256302	9.20026e-13	51.0125
	rs6999569	8	126475770	G	A	-0.0860885	0.470737	0.00198061	1e-200	1889.25
	rs7000494	8	19873502	C	G	0.136538	0.030042	0.00584159	7.99834e-121	546.315
	rs7077812	10	81096071	C	T	0.0142284	0.194911	0.00250611	1.40001e-08	32.2337
	rs7134375	12	20473758	A	C	-0.0171435	0.431174	0.00200504	1.20005e-17	73.1056
	rs7135509	12	22765676	C	T	-0.0121338	0.293196	0.00221197	4.09996e-08	30.0908
	rs71368855	19	56087586	T	C	0.026073	0.115087	0.00312826	7.8001e-17	69.4663
	rs7140110	13	114544024	C	T	0.0283172	0.298338	0.00217811	1.20005e-38	169.02
	rs71538127	7	1010801	G	C	0.0176494	0.122052	0.00303718	6.19998e-09	33.7689
	rs71603401	4	18034463	G	A	0.0264991	0.136804	0.00291753	1.10002e-19	82.4954
	rs7215055	17	17458353	G	A	0.0389233	0.062892	0.00410062	2.29985e-21	90.0987
	rs7239575	18	21120035	C	T	-0.0160767	0.490494	0.00199133	6.79986e-16	65.1787
	rs7244	5	153800513	A	G	0.0151978	0.174166	0.00261808	6.4e-09	33.6972
	rs72555385	7	73123473	G	A	0.0653776	0.048975	0.0046178	1.69981e-45	200.441
	rs72644085	5	55783832	C	T	-0.0196036	0.146036	0.00281241	3.19963e-12	48.5861
	rs7274718	20	56113783	A	G	0.0159491	0.598516	0.00202919	3.80014e-15	61.7767
	rs72784786	2	28489549	A	G	0.0263468	0.060638	0.00416714	2.59998e-10	39.974
	rs72801474	5	132444128	A	G	-0.0307938	0.091843	0.00344154	3.59998e-19	80.0606
	rs729761	6	43804571	G	T	0.0177868	0.711859	0.00221435	9.49948e-16	64.521
	rs73025562	6	160562481	A	G	0.0138633	0.245879	0.00231292	2e-09	35.9261
	rs7308584	12	6706744	A	G	0.0149992	0.184436	0.00256911	5.30005e-09	34.0854
	rs7400002	13	114524944	G	A	0.0139701	0.230609	0.00236663	3.59998e-09	34.8447
	rs74090351	1	61705898	A	G	-0.0250097	0.068143	0.00393658	2.1e-10	40.3624
	rs742036	16	960725	A	G	-0.0143632	0.375259	0.00205112	2.49977e-12	49.0364
	rs7424120	2	59313974	T	C	-0.0123561	0.601724	0.00203065	1.2e-09	37.0246
	rs75268115	11	18301915	G	A	-0.0207435	0.084699	0.0035798	6.80002e-09	33.5772
	rs75609851	8	19871080	A	G	-0.199116	0.01048	0.0100401	1.59993e-87	393.309
	rs75721796	7	150296604	A	G	0.0210491	0.214459	0.00245993	1.20005e-17	73.2183
	rs75942983	12	62787720	T	A	-0.0201303	0.083627	0.00361206	2.5e-08	31.0591
	rs77009508	6	161004972	G	A	0.0450912	0.073734	0.00379997	1.80011e-32	140.806
	rs7704653	5	90255685	G	A	0.0157533	0.723029	0.00224582	2.29985e-12	49.203
	rs7714361	5	112490629	C	A	0.0138858	0.233667	0.00236622	4.39997e-09	34.4373
	rs7735249	5	53310139	G	C	0.0268635	0.112767	0.00315997	1.9002e-17	72.2699
	rs7786339	7	72139093	T	C	0.016328	0.168936	0.00265352	7.59994e-10	37.8634
	rs78058190	2	219699999	A	G	0.0816071	0.05045	0.00510649	1.69981e-57	255.393
	rs7847285	9	13723175	C	T	-0.0116104	0.589213	0.00202626	1e-08	32.8324
	rs78484485	11	116598065	A	G	-0.0758529	0.054016	0.00439863	1.20005e-66	297.377
	rs78588343	6	7249460	A	G	-0.0155231	0.176216	0.0026035	2.5e-09	35.55
	rs7861679	9	123375589	T	C	0.0122025	0.696815	0.00216741	1.79999e-08	31.6967
	rs79153732	8	19662937	T	C	0.0773626	0.017389	0.00758596	1.99986e-24	104.001
	rs79287178	3	172294500	A	G	0.0500946	0.031151	0.00600435	7.19946e-17	69.6062
	rs79357714	11	116902639	G	A	-0.0289463	0.045724	0.00476453	1.2e-09	36.91
	rs7947951	11	13356030	G	A	0.0193777	0.689254	0.00214074	1.39991e-19	81.936
	rs80276949	10	52373245	A	G	0.0457563	0.022677	0.00669008	8.00018e-12	46.7775
	rs8102873	19	57488423	T	C	0.0123302	0.584919	0.00201474	9.40005e-10	37.4542
	rs8126001	20	62711459	T	C	-0.0163778	0.489576	0.00199681	2.39994e-16	67.2722
	rs852388	7	5574239	C	G	0.0157124	0.211278	0.00245601	1.6e-10	40.9282
	rs867939	18	19911690	A	G	-0.0136048	0.57621	0.00202516	1.80011e-11	45.1298
	rs880315	1	10796866	C	T	-0.011772	0.340211	0.00210497	2.19999e-08	31.2757
	rs921971	18	57861663	C	T	0.01565	0.265901	0.00225602	4.00037e-12	48.1217
	rs9373056	6	133797208	T	C	-0.0122839	0.320263	0.00212321	7.19996e-09	33.4722
	rs9376511	6	140611419	G	A	-0.0154993	0.203288	0.00246511	3.2e-10	39.5321
	rs9425589	1	172355276	A	G	-0.0137618	0.566781	0.00200182	6.20012e-12	47.2605
	rs9436661	1	62904575	G	T	-0.0777322	0.352919	0.00207793	1e-200	1399.39
	rs9480889	6	109189021	G	C	0.0163067	0.783137	0.0024101	1.29987e-11	45.7783
	rs954244	2	121309231	G	C	0.015323	0.254641	0.00227424	1.59993e-11	45.3955
	rs9561643	13	95253131	C	A	0.0167149	0.314726	0.00214481	6.4998e-15	60.7334
	rs9584870	13	99245866	C	T	-0.0123562	0.366179	0.00210377	4.30002e-09	34.4962
	rs970069	5	140888248	T	C	0.0162322	0.212039	0.00243455	2.60016e-11	44.4545
	rs9831084	3	37025661	C	T	-0.0118516	0.461922	0.00199656	2.90001e-09	35.2361
	rs9859117	3	127397553	C	G	0.0147856	0.202649	0.00247772	2.39999e-09	35.61
	rs9889402	17	73364216	A	G	0.0122827	0.728192	0.00222926	3.59998e-08	30.3574
	rs9902027	17	7440984	T	C	-0.0151609	0.77437	0.00238645	2.1e-10	40.3593
	rs998584	6	43757896	A	C	0.0401182	0.482727	0.00198999	2.19989e-90	406.424
Apoa I	rs10023962	4	177959511	G	T	0.0176607	0.816753	0.00254251	3.80014e-12	48.249
	rs10170658	2	238699970	T	G	-0.0132874	0.222908	0.00235794	1.7e-08	31.755
	rs1037117	15	102068658	A	G	0.0161057	0.254731	0.00225649	9.49948e-13	50.9437
	rs10404380	19	8466254	A	C	-0.0257904	0.604801	0.00201461	1.59993e-37	163.882
	rs1047891	2	211540507	A	C	-0.0256666	0.315663	0.00210473	3.29989e-34	148.711
	rs10489044	4	87976387	G	A	-0.0183462	0.199084	0.00246586	1e-13	55.3545
	rs10504477	8	71338185	C	T	-0.0121174	0.412293	0.00199318	1.2e-09	36.9593
	rs1055582	4	39700173	T	C	0.0155609	0.505137	0.00196562	2.39994e-15	62.6712
	rs10745954	12	103483094	G	A	-0.0143687	0.480326	0.0019633	2.49977e-13	53.5623
	rs10748165	12	71372390	T	C	0.0110061	0.504155	0.00196411	2.1e-08	31.4002
	rs10750766	11	65473798	A	C	-0.0147925	0.709869	0.00216197	7.8001e-12	46.8146
	rs10752898	1	183077896	C	T	0.0125396	0.55762	0.00196775	1.89998e-10	40.6093
	rs10774439	12	6731818	A	G	0.0164484	0.814838	0.00255731	1.29999e-10	41.3693
	rs10798615	1	178513895	G	T	-0.0153188	0.533322	0.00196392	6.20012e-15	60.8415
	rs1086056	3	154088411	G	T	-0.0188503	0.844669	0.00271238	3.69999e-12	48.2985
	rs10876447	12	53770941	A	G	-0.01939	0.154052	0.00271564	9.30037e-13	50.9811
	rs10883451	10	101924418	C	T	0.022096	0.496282	0.00196056	1.80011e-29	127.018
	rs10917383	1	23788994	G	A	0.0203915	0.875246	0.00296088	5.70033e-12	47.4302
	rs11021232	11	95320808	C	T	-0.0164557	0.181005	0.00256026	1.29999e-10	41.3107
	rs11045172	12	20470221	C	A	0.0222366	0.197912	0.00247597	2.70023e-19	80.6573
	rs11057390	12	124383813	G	T	0.0190026	0.295431	0.00215664	1.20005e-18	77.637
	rs11065987	12	112072424	G	A	-0.0140735	0.416331	0.00198803	1.50003e-12	50.1137
	rs11067231	12	109993603	A	C	0.021994	0.523895	0.00196177	3.59998e-29	125.693
	rs11089620	22	21922456	G	C	-0.0321639	0.188588	0.00251317	1.69981e-37	163.792
	rs111849006	14	52581893	A	G	0.0146894	0.181219	0.00260225	1.7e-08	31.8646
	rs11216920	11	118462554	G	A	0.0250384	0.084072	0.00354197	1.59993e-12	49.9714
	rs11226108	11	103870755	C	G	-0.0146559	0.191516	0.00249387	4.20001e-09	34.5362
	rs112928559	8	19979846	T	C	-0.0367572	0.039869	0.005252	2.60016e-12	48.9816
	rs1132274	20	17596155	A	C	-0.0287721	0.154087	0.0027161	3.19963e-26	112.215
	rs116006942	5	53405314	A	G	-0.0283109	0.060786	0.00415365	9.3994e-12	46.4564
	rs11632618	15	58724706	A	G	0.108049	0.06962	0.00384587	1.09901e-173	789.315
	rs11641548	16	88039447	C	A	-0.0130768	0.43959	0.00197499	3.59998e-11	43.84
	rs1168124	1	63139730	T	C	0.0426112	0.65073	0.00205353	1.20005e-95	430.569
	rs11691486	2	100796182	C	T	0.0141328	0.240048	0.00230186	8.30004e-10	37.6961
	rs117399007	15	59264999	T	C	-0.0288859	0.043444	0.00484793	2.5e-09	35.5023
	rs117739035	11	408174	T	G	-0.0305721	0.035802	0.00527087	6.59994e-09	33.6421
	rs117853493	8	20056640	A	G	0.0567003	0.015074	0.00803613	1.69981e-12	49.7823
	rs11870735	17	481604	T	C	-0.0152398	0.180979	0.00254853	2.19999e-09	35.7583
	rs12229372	12	125339990	C	T	0.0296946	0.10329	0.003302	2.39994e-19	80.8721
	rs12273363	11	27744859	C	T	-0.0197428	0.205682	0.00242496	3.90032e-16	66.2836
	rs12436555	14	24634825	A	G	-0.0146547	0.173179	0.00260342	1.79999e-08	31.6857
	rs12462109	19	52343496	T	C	-0.0134097	0.287067	0.00216974	6.4e-10	38.1962
	rs1260326	2	27730940	C	T	-0.0258112	0.604673	0.00200095	4.49987e-38	166.396
	rs12740374	1	109817590	T	G	0.0442974	0.220913	0.00235869	1.10002e-78	352.706
	rs12898210	15	58639710	G	T	-0.0491359	0.121583	0.00300967	6.4003e-60	266.537
	rs12943517	17	4083923	A	G	-0.0118613	0.310724	0.00212624	2.39999e-08	31.1199
	rs12987470	2	188323311	T	A	0.012042	0.294649	0.00215213	2.19999e-08	31.3082
	rs13059175	3	152062241	T	C	0.0148346	0.299999	0.00213401	3.59998e-12	48.3233
	rs13107325	4	103188709	T	C	-0.071753	0.074994	0.00372931	1.69981e-82	370.187
	rs13108218	4	3443931	G	A	-0.01333	0.614914	0.00203151	5.30029e-11	43.0547
	rs1318175	15	58586129	T	C	-0.0780529	0.159965	0.00268206	3.39625e-186	846.913
	rs13326165	3	52532118	G	A	-0.0195454	0.795376	0.00242685	8.00018e-16	64.8636
	rs13379043	14	74250126	C	T	0.0217854	0.280373	0.00222966	1.50003e-22	95.4666
	rs1395221	4	24626903	T	G	-0.0132838	0.397633	0.00201044	3.90032e-11	43.6576
	rs1400362	3	185883562	C	T	0.0125215	0.741488	0.00226712	3.29997e-08	30.5043
	rs141368429	11	117221862	T	C	-0.0569584	0.055929	0.00458365	1.9002e-35	154.415
	rs144033177	20	571467	C	A	-0.0494186	0.015828	0.0080641	8.9e-10	37.5549
	rs144311893	19	45423944	T	C	0.122697	0.021987	0.00690208	1.10002e-70	316.014
	rs144475339	16	56162685	C	G	0.0581829	0.01056	0.0104937	2.90001e-08	30.7419
	rs1446585	2	136407479	G	A	0.0185954	0.244189	0.00223649	9.20026e-17	69.1313
	rs145947882	17	41809207	C	A	-0.136427	0.026076	0.00627244	6.9024e-105	473.07
	rs147772065	9	107732530	C	G	0.0314363	0.034764	0.00540463	5.99998e-09	33.8321
	rs148827772	4	110766064	G	A	-0.057089	0.022589	0.00700743	3.69999e-16	66.372
	rs150237291	18	46781014	C	T	0.0494709	0.021812	0.00674777	2.29985e-13	53.7498
	rs150483923	7	106957161	A	C	0.0197365	0.225932	0.0023555	5.30029e-17	70.2056
	rs150844304	15	43726625	C	A	-0.0753334	0.025949	0.00615615	1.99986e-34	149.746
	rs1540687	5	111246489	T	A	0.0116627	0.674487	0.00209933	2.80001e-08	30.8627
	rs1601933	15	58671559	T	C	-0.0842338	0.466597	0.00199576	1e-200	1781.37
	rs1661052	11	2942593	A	G	0.0293691	0.908498	0.00340349	6.20012e-18	74.4612
	rs17008972	3	71756272	A	G	0.0192616	0.124198	0.00298016	1e-10	41.7737
	rs17138358	7	17920253	C	G	-0.0261653	0.398512	0.00200552	6.59933e-39	170.214
	rs17326656	2	48962291	T	G	-0.0181882	0.238733	0.00230557	3.10027e-15	62.233
	rs174566	11	61592362	G	A	-0.0349039	0.350206	0.00205457	1e-64	288.605
	rs17883513	7	94974185	G	A	0.029944	0.034361	0.00538771	2.69998e-08	30.8894
	rs1789896	4	100256984	A	G	0.0149273	0.513472	0.00195991	2.60016e-14	58.008
	rs1800961	20	43042364	T	C	-0.149001	0.031062	0.00566244	1.30017e-152	692.419
	rs1852922	3	70936712	A	G	0.0123581	0.69011	0.00212826	6.4e-09	33.7172
	rs188502504	5	131121165	C	T	-0.0291118	0.036433	0.00525498	2.99999e-08	30.6898
	rs1919309	11	14029854	C	T	0.0116908	0.508795	0.00196745	2.80001e-09	35.3085
	rs1970811	10	126696496	C	T	-0.0116143	0.457761	0.00197362	4e-09	34.6303
	rs199717562	1	55491851	G	A	0.015199	0.195044	0.00261841	6.4e-09	33.694
	rs2066714	9	107586753	C	T	0.054303	0.128552	0.00292716	7.89951e-77	344.154
	rs2068888	10	94839642	A	G	0.0134211	0.450403	0.00197105	9.79941e-12	46.3638
	rs2071379	17	26695832	G	A	-0.0214336	0.595245	0.00199927	8.10028e-27	114.933
	rs2111705	14	75261641	A	G	-0.0149276	0.543888	0.0019717	3.69999e-14	57.3187
	rs2159935	4	55521017	A	G	0.0114396	0.490312	0.00196234	5.60003e-09	33.9837
	rs2245095	10	122857596	T	C	-0.025599	0.088862	0.00344877	1.10002e-13	55.0954
	rs2247355	8	103876780	T	C	0.0177172	0.182653	0.00253838	2.99985e-12	48.7163
	rs2256720	20	46279531	C	T	0.0121751	0.444499	0.00197748	7.39997e-10	37.9069
	rs2269434	11	47360412	C	T	0.0346097	0.345387	0.00205762	1.69981e-63	282.92
	rs2281719	1	230297659	T	C	0.0534464	0.612469	0.00201161	1.49968e-155	705.906
	rs2294915	22	44340904	T	C	-0.0199868	0.231744	0.00233124	1e-17	73.5039
	rs2297409	9	107576246	A	G	-0.0366326	0.194714	0.00247546	1.50003e-49	218.989
	rs2298214	1	935222	A	C	-0.0131486	0.577488	0.00199824	4.70002e-11	43.2974
	rs2298624	18	47429022	T	C	0.0319587	0.132474	0.00288956	1.99986e-28	122.324
	rs2302263	11	64021821	T	C	-0.0285016	0.0887	0.00345206	1.50003e-16	68.1679
	rs2305696	16	57157206	T	C	-0.018423	0.486258	0.00195245	3.90032e-21	89.0346
	rs235314	21	46271452	T	C	-0.0214751	0.532284	0.00197484	1.50003e-27	118.251
	rs2362541	2	30478453	G	T	-0.0112615	0.507575	0.00195989	9.09997e-09	33.0162
	rs2395158	6	32374595	G	A	-0.0344264	0.16935	0.00261038	1e-39	173.93
	rs2419605	10	113978097	G	A	-0.0312837	0.147796	0.00277987	2.19989e-29	126.644
	rs2424993	20	33104592	C	G	-0.0161362	0.697876	0.00214155	4.90004e-14	56.7733
	rs2494747	14	105258437	T	G	-0.0322265	0.615762	0.00202366	4.30031e-57	253.6
	rs2520096	9	136919416	G	A	0.0140397	0.270128	0.00221413	2.30001e-10	40.2075
	rs2540951	2	65276736	G	A	0.01211	0.376251	0.00201943	2e-09	35.9607
	rs2544654	5	72888280	T	G	0.0128434	0.715237	0.00217845	3.69999e-09	34.7586
	rs254559	5	134444982	A	C	-0.0170773	0.40484	0.0020013	1.39991e-17	72.8135
	rs2642438	1	220970028	G	A	0.0291285	0.702624	0.00213949	3.29989e-42	185.359
	rs267738	1	150940625	G	T	0.0343761	0.219299	0.00236534	7.50067e-48	211.215
	rs2726112	7	36178753	G	A	-0.0138549	0.453816	0.00196994	1.99986e-12	49.4651
	rs2740488	9	107661742	C	A	-0.0804019	0.265536	0.00222407	1e-200	1306.87
	rs2803619	10	113934384	C	G	-0.0374903	0.724683	0.00219505	2.09991e-65	291.707
	rs2804894	10	33647091	A	G	0.0162537	0.734838	0.00224777	4.79954e-13	52.2876
	rs28362901	15	74712937	A	C	-0.0246353	0.088368	0.00345669	1e-12	50.7917
	rs286965	5	153360230	C	T	-0.0160285	0.632207	0.00203382	3.19963e-15	62.1096
	rs28824216	4	92599431	T	C	0.0378245	0.021793	0.00674912	2.1e-08	31.4087
	rs2925979	16	81534790	C	T	0.0285287	0.69987	0.00212908	6.09958e-41	179.547
	rs2943645	2	227099180	T	C	-0.0338732	0.646764	0.00204772	1.80011e-61	273.633
	rs2965169	19	45251156	C	A	0.0188372	0.388716	0.00201158	7.59976e-21	87.6912
	rs2972166	3	12316339	A	G	0.0149974	0.274658	0.00220729	1.10002e-11	46.1648
	rs2999141	1	23832103	C	A	-0.0121341	0.275749	0.00222468	4.90004e-08	29.7494
	rs326	8	19819439	G	A	0.0827185	0.293968	0.00214788	1e-200	1483.14
	rs33042	16	28139077	A	G	0.0166688	0.246125	0.00227684	2.49977e-13	53.5971
	rs34045894	10	33967489	A	G	-0.0147562	0.156314	0.00270319	4.79999e-08	29.7985
	rs34138141	17	40781561	T	G	-0.0180909	0.280674	0.00218637	1.29987e-16	68.4653
	rs34180494	15	75370012	C	A	-0.0128704	0.273764	0.00219833	4.79999e-09	34.2765
	rs34397747	1	27092322	C	T	-0.0393293	0.084314	0.00355947	2.19989e-28	122.084
	rs34642857	3	123051019	C	T	-0.0133464	0.250631	0.00227583	4.49997e-09	34.3911
	rs34767118	7	50271064	G	A	0.0169225	0.325924	0.00210261	8.4004e-16	64.7753
	rs34955778	16	15139594	C	T	-0.0124025	0.418701	0.00197989	3.69999e-10	39.2405
	rs35135293	2	20363666	T	C	-0.0217004	0.518821	0.00196743	2.70023e-28	121.656
	rs351862	5	176541370	T	C	0.0184158	0.114501	0.00309396	2.59998e-09	35.4282
	rs35745599	7	6451080	T	C	0.0284306	0.238631	0.0022991	4.00037e-35	152.916
	rs35909200	16	72156666	G	T	0.0189094	0.157388	0.00267946	1.69981e-12	49.8034
	rs36024006	8	121887377	A	G	-0.0178019	0.451989	0.00196944	1.59993e-19	81.7043
	rs36096231	8	72399623	T	C	-0.0207809	0.072481	0.0037859	4e-08	30.1292
	rs367070	19	54800500	G	A	0.0390583	0.225382	0.00235452	8.4004e-62	275.182
	rs3732356	3	119529113	T	G	-0.0367324	0.93378	0.00398002	2.70023e-20	85.1777
	rs3740688	11	47380340	T	G	0.0156042	0.544632	0.00197254	2.60016e-15	62.5791
	rs3747973	1	205677148	G	A	0.0148472	0.592553	0.00199494	9.8992e-14	55.3895
	rs3749748	5	127350549	T	C	0.0220635	0.247259	0.00228295	4.30031e-22	93.4015
	rs3768321	1	40035928	T	G	-0.0422764	0.196773	0.00246498	6.20012e-66	294.149
	rs3798233	6	116317092	C	A	0.0179824	0.402016	0.00199898	2.29985e-19	80.9238
	rs3802548	10	45952745	A	T	0.0340679	0.240427	0.00229726	9.3994e-50	219.922
	rs3818716	17	16851834	T	C	-0.0127148	0.364549	0.00204635	5.19996e-10	38.6062
	rs3828960	7	135194613	G	A	-0.0146086	0.206522	0.00242641	1.7e-09	36.2482
	rs3915932	10	80941936	C	G	0.0158209	0.414974	0.00199475	2.19989e-15	62.9047
	rs41272086	6	161008646	A	G	-0.037348	0.105579	0.00319457	1.39991e-31	136.681
	rs429358	19	45411941	C	T	-0.102539	0.154478	0.00271512	1e-200	1426.26
	rs4441609	3	36892717	C	T	0.0110807	0.625576	0.00202443	4.39997e-08	29.959
	rs4632228	18	19641009	T	G	-0.01986	0.209496	0.00240757	1.59993e-16	68.0453
	rs4660586	1	42407229	T	C	0.0125868	0.73925	0.00223611	1.79999e-08	31.6842
	rs4676609	3	39214256	T	C	0.0149357	0.196448	0.00247368	1.6e-09	36.4554
	rs472629	1	20917108	A	G	-0.0182717	0.333138	0.0020755	1.29987e-18	77.5015
	rs4762756	12	20597577	C	T	0.0140023	0.73563	0.00224718	4.60002e-10	38.8258
	rs4784709	16	56711375	A	T	-0.0617963	0.959184	0.00494325	7.39946e-36	156.278
	rs4795386	17	37746847	G	A	0.0255755	0.723594	0.00220821	5.10035e-31	134.142
	rs4807462	19	3408665	T	A	-0.0114556	0.359573	0.0020561	2.5e-08	31.0417
	rs4820346	22	39125074	G	C	0.0130171	0.692925	0.00213798	1.09999e-09	37.0697
	rs4875043	8	144496772	C	A	-0.0151546	0.216842	0.00240369	2.90001e-10	39.7493
	rs4930352	11	66066993	T	G	0.0167274	0.494116	0.00199616	5.30029e-17	70.2205
	rs49675	8	9151688	A	G	0.0212458	0.09805	0.00330763	1.29999e-10	41.2582
	rs55710224	7	100698648	A	G	0.0121553	0.498535	0.00196433	6.1e-10	38.2913
	rs557933	1	234853268	C	A	0.0190421	0.520257	0.00196414	3.19963e-22	93.9902
	rs55801554	5	158622532	A	C	0.0137251	0.247289	0.00227815	1.7e-09	36.2965
	rs55812947	7	44790807	C	T	-0.0160846	0.129001	0.00292874	4e-08	30.1618
	rs559355	11	75451281	T	A	-0.0446168	0.157349	0.00269005	8.80035e-62	275.089
	rs57274629	1	66110292	G	A	0.0150043	0.35757	0.0020611	3.29989e-13	52.9945
	rs59104589	2	242237902	T	C	0.0170163	0.358199	0.00204114	7.59976e-17	69.4996
	rs59347135	8	19750044	G	C	-0.0805948	0.046207	0.00478788	1.39991e-63	283.351
	rs6057911	20	30061695	G	C	0.0185812	0.131284	0.00292074	2e-10	40.4725
	rs6062510	20	62372148	C	G	-0.0152419	0.674412	0.00209559	3.50026e-13	52.9009
	rs61352607	12	57839173	T	G	0.0277155	0.240776	0.00229129	1.10002e-33	146.313
	rs613808	11	116710968	G	A	-0.0849696	0.715399	0.00218306	1e-200	1514.93
	rs61596977	8	95997165	T	C	-0.0155338	0.140376	0.00282539	3.79997e-08	30.2271
	rs61805076	1	182154990	C	T	-0.015348	0.333426	0.00207699	1.50003e-13	54.605
	rs61980899	14	81676844	C	T	-0.0139977	0.537847	0.00197925	1.50003e-12	50.0161
	rs62114506	2	242793	C	G	0.0140502	0.262092	0.00222524	2.69998e-10	39.8666
	rs62135193	2	48755477	T	C	-0.0108289	0.541376	0.00197527	4.20001e-08	30.0548
	rs6224	15	91423543	T	G	0.0125532	0.473585	0.0019683	1.79999e-10	40.6747
	rs62369502	5	43815578	C	T	-0.0214152	0.076477	0.00369565	6.80002e-09	33.5784
	rs62405458	5	180225919	T	C	-0.0147906	0.18267	0.00254902	6.49995e-09	33.6684
	rs6448429	4	26066863	T	C	-0.0222015	0.166112	0.0026563	6.4003e-17	69.8567
	rs6469605	8	116601894	T	C	0.0349728	0.568386	0.00198158	1e-69	311.484
	rs6505176	17	28661769	G	T	-0.0174387	0.331623	0.00209523	8.60003e-17	69.2728
	rs6557267	6	153433701	T	C	-0.0118925	0.403524	0.00200039	2.80001e-09	35.3439
	rs6705285	2	66709468	T	G	0.0111578	0.609051	0.00197677	1.7e-08	31.8598
	rs676210	2	21231524	A	G	0.0600946	0.205092	0.00242305	8.70964e-136	615.097
	rs6765484	3	50041313	T	C	0.0204373	0.472703	0.00196501	2.49977e-25	108.172
	rs6772763	3	15702641	C	T	0.0128955	0.565136	0.00198642	8.49963e-11	42.1436
	rs6807935	3	141114293	G	A	-0.0126887	0.343276	0.00206633	8.19993e-10	37.7079
	rs681869	18	2981398	T	C	-0.0165331	0.704152	0.00215035	1.50003e-14	59.1137
	rs686030	9	15304782	A	C	0.056386	0.858646	0.00281822	4.70002e-89	400.305
	rs6977416	7	150542711	A	G	-0.0157606	0.334458	0.00209756	5.70033e-14	56.4566
	rs698927	1	93836218	C	A	0.0245539	0.183778	0.00252916	2.80027e-22	94.251
	rs7032795	9	117134945	C	T	0.0145998	0.493507	0.00197016	1.29987e-13	54.9147
	rs7136506	12	125326153	C	T	-0.0318107	0.216465	0.00242195	2.09991e-39	172.51
	rs7147511	14	100794818	T	C	-0.0146441	0.495499	0.00198342	1.50003e-13	54.5122
	rs7170463	15	41888918	G	A	0.0161797	0.311339	0.00211746	2.19989e-14	58.3859
	rs7216643	17	66827491	T	C	-0.0223626	0.223559	0.00236278	2.90001e-21	89.5769
	rs7238484	18	57735552	T	G	-0.0213669	0.268307	0.00221605	5.30029e-22	92.9655
	rs7251640	19	18614935	C	T	0.0151586	0.194006	0.00249926	1.29999e-09	36.7869
	rs72729623	4	154208278	T	C	-0.0153324	0.143413	0.0028013	4.39997e-08	29.957
	rs72761606	1	243740445	C	T	-0.0161075	0.131378	0.0029005	2.80001e-08	30.8396
	rs72926946	2	203477868	A	C	-0.0154139	0.296458	0.00214215	6.20012e-13	51.7754
	rs72959041	6	127454893	A	G	-0.0360896	0.049126	0.00459848	4.19952e-15	61.5933
	rs7304603	12	71114400	C	T	-0.0127358	0.537686	0.00197331	1.09999e-10	41.6543
	rs73052033	3	185828465	C	T	-0.0184412	0.185091	0.00253065	3.19963e-13	53.1021
	rs73216701	3	108865293	G	A	0.0164708	0.429931	0.00198166	9.3994e-17	69.0826
	rs737338	19	11347657	T	C	-0.10808	0.035108	0.00533159	2.29985e-91	410.937
	rs74025321	16	68878721	G	A	-0.0298646	0.074272	0.00372792	1.10002e-15	64.1768
	rs74500135	9	106603816	C	T	0.073606	0.009827	0.0103329	1.10002e-12	50.7434
	rs7503353	17	8107979	T	G	-0.0135158	0.532015	0.00197236	7.29962e-12	46.9579
	rs75104038	6	34190104	A	G	-0.0391467	0.06109	0.00409914	1.29987e-21	91.2016
	rs75152587	16	56579961	T	G	-0.0797507	0.012759	0.00879219	1.20005e-19	82.2759
	rs75246752	1	145630111	C	G	0.0496761	0.012875	0.00867089	1e-08	32.822
	rs75265117	2	165518799	G	C	0.0316195	0.11993	0.00301917	1.20005e-25	109.681
	rs75406471	10	5257647	A	G	-0.0246389	0.154253	0.00272053	1.29987e-19	82.0226
	rs76213248	19	11269893	T	C	0.021302	0.410374	0.00200107	1.80011e-26	113.322
	rs76428106	13	28604007	C	T	-0.0611895	0.012974	0.00904242	1.29987e-11	45.7912
	rs76456334	7	25827967	C	T	-0.0367073	0.039627	0.0051179	7.39946e-13	51.4421
	rs76962725	1	224427133	A	G	-0.0297678	0.037263	0.00523466	1.29999e-08	32.3381
	rs7700617	5	39546706	A	C	-0.0127352	0.497345	0.00196898	9.8992e-11	41.8337
	rs77960347	18	47109955	G	A	0.335992	0.01329	0.00855615	1e-200	1542.05
	rs78058190	2	219699999	A	G	-0.0662337	0.050441	0.00504914	2.60016e-39	172.076
	rs7817574	8	144302570	C	T	0.0362105	0.184902	0.002519	7.39946e-47	206.638
	rs78296522	11	116648776	A	C	0.0682915	0.045117	0.00475519	8.99912e-47	206.251
	rs78807370	6	43761091	A	G	0.0159362	0.14785	0.00276835	8.60003e-09	33.1379
	rs78965095	18	46617871	T	C	0.0436944	0.02028	0.00696137	3.50002e-10	39.3967
	rs79506257	13	103553567	A	G	0.0282603	0.047786	0.00464917	1.2e-09	36.9488
	rs7952521	11	116385354	A	G	0.0270189	0.105535	0.00330241	2.80027e-16	66.9378
	rs79984435	16	56834234	A	G	-0.0855866	0.092203	0.00337218	4.19759e-142	644.151
	rs80236739	15	58972699	G	A	-0.0322411	0.049836	0.00450448	8.19974e-13	51.2304
	rs8028785	15	43130646	C	T	0.0146329	0.18254	0.00253358	7.69999e-09	33.3572
	rs8086351	18	47171888	G	C	0.096182	0.824039	0.00257748	1e-200	1392.5
	rs8098618	18	21069269	T	C	0.0115362	0.479414	0.00197395	5.1e-09	34.1547
	rs8103728	19	33900257	G	C	0.0228493	0.669595	0.00208825	7.29962e-28	119.723
	rs921919	12	125265201	A	G	-0.0371454	0.669251	0.00212658	2.49977e-68	305.102
	rs9347737	6	163740322	G	A	-0.0111198	0.428349	0.00200525	2.90001e-08	30.7507
	rs9426827	1	154589965	C	T	0.0170728	0.478096	0.00195828	2.80027e-18	76.0077
	rs9471972	6	42915021	A	G	0.0268788	0.53516	0.00196789	1.80011e-42	186.559
	rs9604045	13	113927208	T	G	0.0154221	0.253532	0.00235515	5.79963e-11	42.8793
	rs9608972	22	30931307	C	T	-0.0174956	0.241455	0.00230014	2.80027e-14	57.8558
	rs9647335	3	135880410	T	A	0.0316374	0.191878	0.00249696	8.60003e-37	160.537
	rs976002	4	69343287	G	A	0.0230909	0.24529	0.00228117	4.40048e-24	102.462
	rs9817452	3	156795414	T	G	0.0174889	0.387699	0.00202187	5.19996e-18	74.8198
	rs9977268	21	46907287	T	C	-0.0182291	0.19875	0.00246656	1.50003e-13	54.6191
	rs9987289	8	9183358	G	A	0.0852351	0.908733	0.00339983	1e-138	628.522
	rs9989419	16	56985139	G	A	0.114993	0.60551	0.00199407	1e-200	3325.52
Apob	rs1003533	5	131755651	T	C	-0.0200281	0.188327	0.00266165	5.30029e-14	56.6208
	rs10087526	8	55433151	G	T	0.0187619	0.198764	0.00260759	6.20012e-13	51.7694
	rs10151436	14	73616095	T	A	-0.0189374	0.1121	0.00330287	9.80009e-09	32.8742
	rs10201242	2	158464849	A	G	-0.0226288	0.073779	0.00397212	1.2e-08	32.4546
	rs10448340	9	139320069	G	T	-0.0170557	0.319766	0.00223016	1.99986e-14	58.4878
	rs10794579	10	124686656	C	T	0.0137267	0.575021	0.00210335	6.79986e-11	42.59
	rs10832963	11	18664241	G	T	0.0219536	0.744199	0.00238777	3.80014e-20	84.5327
	rs10953298	7	100216773	T	C	-0.0170824	0.236254	0.00245825	3.69999e-12	48.2885
	rs11057837	12	125311720	T	C	0.0217967	0.102576	0.00344421	2.5e-10	40.0498
	rs11099097	4	81167309	T	C	-0.0161746	0.291413	0.00229432	1.80011e-12	49.7001
	rs112220485	17	40522713	C	T	0.0205179	0.085608	0.0037343	3.89996e-08	30.1888
	rs112758337	7	97977268	A	G	-0.0212571	0.185556	0.00267849	2.09991e-15	62.9834
	rs113177823	3	132217703	A	G	-0.0412221	0.054098	0.00464641	7.19946e-19	78.7088
	rs114165349	1	27021913	C	G	0.0903258	0.023148	0.00692945	7.70016e-39	169.912
	rs11568318	2	234665498	A	C	0.0288066	0.066251	0.0041573	4.19952e-12	48.0131
	rs115692156	2	21077208	G	A	-0.11153	0.00884	0.0118551	5.10035e-21	88.5056
	rs11591147	1	55505647	T	G	-0.345954	0.017452	0.00790085	1e-200	1917.29
	rs11601507	11	5701074	A	C	0.0414121	0.069438	0.004036	1.10002e-24	105.281
	rs11621792	14	24871926	T	C	0.0210752	0.452905	0.00210348	1.29987e-23	100.384
	rs116734477	5	52095024	T	C	-0.0633493	0.040814	0.00526644	2.49977e-33	144.693
	rs11673631	19	45225423	C	G	0.0390031	0.043425	0.00513811	3.19963e-14	57.6222
	rs11709868	3	142648844	T	G	-0.015551	0.297035	0.00228244	9.49948e-12	46.4212
	rs117733303	6	160922870	G	A	0.0864463	0.01842	0.00771098	3.59998e-29	125.682
	rs118039278	6	160985526	A	G	0.0868026	0.078706	0.00387054	2.19786e-111	502.945
	rs11901691	2	43850522	A	C	0.0142576	0.577074	0.00211213	1.50003e-11	45.5669
	rs12046278	1	10799577	C	T	-0.0156231	0.34509	0.00217266	6.4003e-13	51.7069
	rs12054451	3	122064369	G	T	0.0159506	0.259497	0.00238162	2.09991e-11	44.8546
	rs12078100	1	16512586	G	C	0.0152136	0.623091	0.00213952	1.20005e-12	50.5626
	rs12208357	6	160543148	T	C	0.0629791	0.07008	0.0040818	1e-53	238.061
	rs1229984	4	100239319	C	T	0.0385152	0.97281	0.00631264	1.09999e-09	37.2255
	rs12469941	2	135629927	T	C	0.0134202	0.400959	0.00209668	1.5e-10	40.9687
	rs12471768	2	64928603	C	T	0.0139101	0.704041	0.00226938	8.79995e-10	37.5702
	rs1250258	2	216300185	T	C	0.0141509	0.736741	0.00235577	1.89998e-09	36.0828
	rs1260326	2	27730940	C	T	-0.0495555	0.604525	0.00211469	1.90108e-121	549.147
	rs12603290	17	45650196	C	T	-0.0288448	0.514724	0.00207989	9.79941e-44	192.332
	rs12691088	19	45418486	A	G	0.246111	0.02091	0.00769582	1e-200	1022.7
	rs1277762	10	18494666	T	C	0.0171563	0.843312	0.00286751	2.19999e-09	35.7961
	rs12916	5	74656539	C	T	0.0549288	0.400485	0.00212005	5.19996e-148	671.284
	rs13076933	3	12327431	G	T	-0.0182624	0.259424	0.00238248	1.80011e-14	58.7564
	rs13108218	4	3443931	G	A	-0.0229367	0.614849	0.00215262	1.59993e-26	113.534
	rs13230111	7	130437124	G	A	-0.0138317	0.492349	0.00207813	2.80027e-11	44.3
	rs13247874	7	73010442	T	C	-0.0215939	0.197154	0.00261336	1.39991e-16	68.275
	rs13379043	14	74250126	C	T	-0.0143675	0.280473	0.00235876	1.09999e-09	37.1016
	rs13389219	2	165528876	T	C	-0.0161286	0.392571	0.00211805	2.60016e-14	57.9854
	rs1358980	6	43764551	T	C	0.0149035	0.483147	0.00209447	1.10002e-12	50.6321
	rs13702	8	19824492	C	T	-0.0295019	0.287911	0.00229451	7.8001e-38	165.317
	rs138026891	2	21086334	T	C	-0.0687023	0.010569	0.0101987	1.59993e-11	45.3786
	rs138354	22	41272143	C	T	-0.0120708	0.534598	0.00208392	6.90001e-09	33.5512
	rs138692741	19	45467132	T	C	0.0714986	0.035781	0.00568647	2.99985e-36	158.091
	rs141469619	11	116714293	G	A	0.0785766	0.00989	0.011117	1.59993e-12	49.9585
	rs143020224	19	11187324	G	C	-0.165274	0.118569	0.0031786	1e-200	2703.56
	rs145730801	14	94768196	C	T	0.0374641	0.044385	0.00515235	3.59998e-13	52.871
	rs146534110	6	160578069	T	G	0.0667337	0.013315	0.00906368	1.80011e-13	54.21
	rs147539187	6	11839042	G	C	-0.0227347	0.073744	0.00398012	1.09999e-08	32.6275
	rs148601586	19	45346666	G	C	0.183504	0.013309	0.00917667	5.90065e-89	399.87
	rs148933445	19	45302504	A	G	-0.573249	0.021557	0.00759178	1e-200	5701.61
	rs150474434	2	118845121	A	G	-0.0343097	0.101399	0.00345194	2.80027e-23	98.7883
	rs150503754	19	45579242	C	T	-0.0517861	0.014979	0.00867735	2.39999e-09	35.6164
	rs150820726	19	45227155	T	A	0.0717565	0.010375	0.0105629	1.10002e-11	46.1481
	rs1556562	1	93034023	T	G	0.0159957	0.790018	0.00247804	1.09999e-10	41.6666
	rs1561139	16	56852822	T	G	-0.0131421	0.424334	0.0021042	4.20001e-10	39.008
	rs17036085	1	109834039	G	A	-0.0684968	0.012178	0.00943874	4.00037e-13	52.6636
	rs17050272	2	121306440	A	G	-0.0244302	0.40926	0.00210465	3.80014e-31	134.739
	rs174564	11	61588305	G	A	-0.0450573	0.348509	0.00218206	1e-94	426.378
	rs17476364	10	71094504	C	T	-0.0209325	0.108391	0.00334727	4e-10	39.1074
	rs17569873	20	62896110	T	C	0.0183445	0.201289	0.00259488	1.59993e-12	49.9776
	rs1801689	17	64210580	C	A	0.0646379	0.030529	0.00603967	9.8992e-27	114.537
	rs183130	16	56991363	T	C	-0.0478017	0.323911	0.00222241	1.30017e-102	462.633
	rs188608977	1	109725404	T	G	0.0621212	0.010581	0.0103688	2.1e-09	35.8939
	rs1888488	21	40686521	T	C	0.0173586	0.565289	0.00210255	1.50003e-16	68.1608
	rs2043085	15	58680954	C	T	-0.0193562	0.612252	0.00213525	1.20005e-19	82.1752
	rs2068888	10	94839642	A	G	-0.0241729	0.4508	0.00208746	5.19996e-31	134.097
	rs2073547	7	44582331	G	A	0.0312042	0.183953	0.00266416	1.10002e-31	137.184
	rs2137234	4	26080549	C	T	0.0152817	0.195281	0.00262327	5.69994e-09	33.9356
	rs2160994	12	50650057	C	T	0.0172687	0.647429	0.00217691	2.09991e-15	62.9269
	rs2199048	17	73868288	G	A	-0.0132194	0.313756	0.00224306	3.79997e-09	34.7328
	rs2238162	13	32959199	T	C	-0.0226439	0.522997	0.00208185	1.50003e-27	118.305
	rs224391	20	34107160	C	G	-0.0174615	0.227492	0.00248326	1.99986e-12	49.4444
	rs2256814	20	62373983	A	G	0.0145175	0.197913	0.00261621	2.90001e-08	30.7919
	rs2287622	2	169830328	G	A	-0.0203449	0.602775	0.00211842	7.70016e-22	92.2327
	rs2446066	12	53778650	T	G	0.0155774	0.17489	0.00273619	1.2e-08	32.4112
	rs2618566	20	17844684	T	G	-0.0303008	0.659901	0.00219303	1.99986e-43	190.905
	rs2737263	8	116667539	T	G	-0.0185263	0.280253	0.00231348	1.20005e-15	64.1274
	rs2738447	19	11227480	C	A	0.0436273	0.592706	0.00209036	9.8992e-97	435.585
	rs2761311	10	95052021	T	C	0.012077	0.571902	0.00211012	1e-08	32.7568
	rs278981	4	40428010	C	T	0.0148256	0.758151	0.00239561	6.1e-10	38.2993
	rs2807854	1	221029841	C	T	0.0162948	0.671334	0.00220437	1.39991e-13	54.6421
	rs28406917	7	21449451	T	C	0.0134005	0.427571	0.00210735	2e-10	40.4359
	rs28590710	5	71932487	A	G	-0.0177486	0.196795	0.00273845	9.09913e-11	42.0065
	rs28601761	8	126500031	G	C	-0.07256	0.418842	0.00212854	1e-200	1162.06
	rs34042070	16	72101525	G	C	0.0494204	0.187904	0.00267088	1.9002e-76	342.375
	rs35081008	19	58662235	T	C	-0.0311143	0.148139	0.00290126	7.8001e-27	115.012
	rs35583283	8	18254509	C	G	0.0160188	0.155243	0.00286821	2.30001e-08	31.1915
	rs35764292	2	21477029	G	A	0.0509038	0.040457	0.00532869	1.29987e-21	91.2552
	rs35882350	12	623129	G	A	0.0135528	0.261055	0.0023664	1e-08	32.8004
	rs3746337	20	25208272	T	C	0.0156368	0.489153	0.00207666	5.10035e-14	56.6974
	rs3780181	9	2640759	G	A	-0.0259729	0.067627	0.00417003	4.70002e-10	38.7936
	rs3822855	6	116316882	T	G	0.0148392	0.401636	0.00211668	2.39994e-12	49.1483
	rs4307732	11	126244955	A	G	0.0481874	0.105893	0.00338596	5.79963e-46	202.536
	rs4470903	7	21604916	G	C	0.0345326	0.214994	0.00253303	2.60016e-42	185.856
	rs454715	19	49114236	G	T	-0.0235286	0.582689	0.0020918	2.39994e-29	126.517
	rs45537841	7	87110640	T	C	-0.0158986	0.180708	0.00270418	4.09996e-09	34.5656
	rs4671050	2	62988169	T	G	-0.0196981	0.316138	0.00222973	1e-18	78.0445
	rs4687614	3	52492085	A	G	0.0269271	0.945247	0.0045666	3.69999e-09	34.7689
	rs4689088	4	7222253	A	G	0.0124572	0.618684	0.00214057	5.89997e-09	33.8673
	rs472495	1	55521313	T	G	0.0407634	0.649019	0.00217172	1.29987e-78	352.315
	rs478975	1	234773373	A	G	0.0141364	0.642584	0.00217403	7.89951e-11	42.2809
	rs4803818	19	45914283	T	C	0.0417009	0.023044	0.00686676	1.29999e-09	36.8795
	rs546240	11	30533622	T	C	-0.0118734	0.619967	0.00214585	3.09999e-08	30.6161
	rs556107	1	234853059	T	C	0.0358479	0.523242	0.00207937	1.29987e-66	297.209
	rs55637835	1	55466303	T	C	-0.018802	0.120855	0.00323408	6.1e-09	33.7991
	rs55714927	17	7080316	T	C	-0.0321831	0.190338	0.00264686	5.10035e-34	147.84
	rs55831924	8	145031968	T	C	0.0182553	0.361347	0.00217539	4.79954e-17	70.4209
	rs581080	9	15305378	C	G	0.0185579	0.818992	0.00270151	6.4003e-12	47.1892
	rs58148580	4	124758773	T	C	0.0214934	0.10978	0.00332019	9.60064e-11	41.9066
	rs59328596	8	21928227	A	G	-0.0210021	0.148104	0.00292183	6.59933e-13	51.667
	rs597808	12	111973358	G	A	0.0216847	0.515902	0.00208463	2.39994e-25	108.205
	rs6072279	20	39755154	A	G	0.0292319	0.473669	0.00208189	8.69961e-45	197.15
	rs6073958	20	44551855	C	T	0.0423193	0.198642	0.00260555	2.49977e-59	263.801
	rs61754230	12	72179446	T	C	0.0432231	0.019787	0.00745837	6.80002e-09	33.5847
	rs62119267	19	45134682	C	A	-0.33464	0.022316	0.00708026	1e-200	2233.86
	rs62122481	2	21216815	A	C	0.0841137	0.376906	0.00214492	1e-200	1537.83
	rs6426328	1	246891260	T	G	0.0122017	0.489784	0.00207321	4e-09	34.6379
	rs6475606	9	22081850	T	C	-0.017332	0.484473	0.00207721	7.19946e-17	69.6201
	rs6560499	9	78730766	A	G	-0.0121606	0.575961	0.00211507	8.99995e-09	33.0566
	rs6602909	13	114551993	C	T	0.021441	0.327566	0.0022203	4.60045e-22	93.2534
	rs6657811	1	109807283	T	A	-0.127721	0.129938	0.00308568	1e-200	1713.25
	rs6689611	1	109831268	A	G	-0.132408	0.012374	0.00950251	3.90032e-44	194.156
	rs67038483	21	33096103	T	C	0.0278083	0.044994	0.0050196	2.99999e-08	30.6908
	rs6874202	5	156391628	C	T	0.0312135	0.634225	0.00215543	1.59993e-47	209.708
	rs6940814	6	42924932	G	A	-0.0199476	0.587465	0.00210823	2.99985e-21	89.5248
	rs7012637	8	9173209	A	G	0.0200133	0.473809	0.00209504	1.29987e-21	91.2538
	rs7108486	11	5677158	C	T	-0.0428485	0.023722	0.00689551	5.19996e-10	38.6133
	rs71311871	3	58420613	G	A	-0.0263353	0.08307	0.00377144	2.90001e-12	48.7596
	rs7249565	19	11302807	A	G	0.0145524	0.41494	0.00208362	2.90001e-12	48.7787
	rs72631343	17	67191270	G	C	-0.0278921	0.128891	0.00310009	2.29985e-19	80.9491
	rs72663045	4	74177397	G	T	0.0423576	0.020719	0.00734377	8e-09	33.2677
	rs72823013	10	115786233	A	G	-0.0228563	0.126195	0.00313773	3.19963e-13	53.0614
	rs73075609	20	5580789	T	C	0.0486153	0.026797	0.00647857	6.20012e-14	56.31
	rs74454529	17	17432220	A	G	0.0282637	0.05994	0.00439664	1.29999e-10	41.3251
	rs75331444	2	44069772	A	G	-0.0903607	0.065607	0.00418412	1.99986e-103	466.39
	rs7569317	2	203527979	C	T	0.0180783	0.530625	0.0020715	2.60016e-18	76.1629
	rs7590687	2	44077225	C	T	-0.0430516	0.923067	0.00398578	3.40017e-27	116.668
	rs7603427	2	204317553	T	C	0.0135724	0.53344	0.00207851	6.59933e-11	42.639
	rs76186504	1	109840169	T	C	-0.11643	0.025023	0.0066216	3.29989e-69	309.173
	rs77083979	1	62930106	A	G	-0.0185253	0.13275	0.0030889	2e-09	35.9684
	rs7734476	5	122848876	A	G	0.019942	0.550001	0.00208686	1.20005e-21	91.3164
	rs7746081	6	16126934	A	G	-0.0227685	0.30414	0.00225861	6.70039e-24	101.621
	rs77498041	11	66183801	A	G	-0.0162677	0.19111	0.00265126	8.50002e-10	37.6483
	rs77542162	17	67081278	G	A	0.115967	0.022483	0.00701839	2.49977e-61	273.018
	rs79149284	19	45513854	T	C	0.0335656	0.038377	0.00533765	3.2e-10	39.5446
	rs79220007	6	26098474	C	T	-0.0537922	0.076094	0.00390806	4.19952e-43	189.459
	rs8016418	14	70798289	A	T	0.0197194	0.374825	0.00214984	4.60045e-20	84.1343
	rs80276949	10	52373245	A	G	0.0419216	0.022675	0.00699731	2.1e-09	35.8931
	rs8107974	19	19388500	T	A	-0.0908575	0.075757	0.00388309	4.4978e-121	547.475
	rs9297994	8	59392324	A	G	-0.0291083	0.664535	0.00220081	6.20012e-40	174.931
	rs9482772	6	127446790	C	T	0.0177235	0.448075	0.00208937	2.19989e-17	71.9559
	rs9496567	6	100602753	A	G	-0.0190492	0.243555	0.00242335	3.80014e-15	61.7901
	rs9616822	22	50840573	A	G	0.0159299	0.351376	0.00218001	2.70023e-13	53.3958
	rs964184	11	116648917	C	G	-0.0765255	0.86677	0.00305668	2.50035e-138	626.773
	rs969075	20	17792323	C	T	0.0138101	0.664927	0.00221388	4.39997e-10	38.912
	rs9834932	3	32535382	G	A	-0.0317059	0.088856	0.00365151	3.90032e-18	75.3934
	rs9884390	4	69373407	C	T	0.023248	0.234076	0.00248318	7.8001e-21	87.6502
	rs9894946	17	7571080	G	A	-0.0171431	0.841118	0.00289199	3.09999e-09	35.1385

## Sheet: Supplementary Table S3
Supplementary Table S3. SNPs for Multivariable MR Analyses of Lipid-related Traits on IVDD(Model 1)
	SNP	Effect_allele	Other_allele	Eaf	Beta	Se	P
BMI	rs10007906	A	C	0.3603	0.0133	0.0018	1.69981e-13
	rs10009336	T	C	0.1638	-0.014	0.0022	2.19999e-10
	rs1000940	G	A	0.2987	0.0154	0.0018	1.10002e-17
	rs10023962	G	T	0.7969	0.0009	0.0021	0.68
	rs10031010	A	G	0.1926	-0.0054	0.0022	0.016
	rs1006896	C	A	0.1061	-0.0234	0.0027	5.50047e-18
	rs10071816	A	G	0.1941	0.0123	0.0022	2.39999e-08
	rs10118245	C	T	0.7028	-0.002	0.0019	0.3
	rs10118866	T	G	0.2238	0.012	0.0021	6.19998e-09
	rs1012306	T	C	0.5702	-0.003	0.0018	0.0840001
	rs10131645	G	A	0.2257	-0.0132	0.0021	2.5e-10
	rs10131761	A	T	0.1904	-0.0157	0.0022	1.20005e-12
	rs10131890	C	A	0.0497	0.0222	0.0039	1.6e-08
	rs10132280	A	C	0.3017	-0.0223	0.0018	5.60015e-35
	rs10144318	C	A	0.511	-0.0092	0.0016	1.40001e-08
	rs10163018	T	C	0.3748	-0.0114	0.0018	1.5e-10
	rs10182181	G	A	0.4753	0.0325	0.0016	6.70039e-90
	rs10193760	T	C	0.5574	-0.0103	0.0018	4.60002e-09
	rs10197031	C	T	0.2834	0.0166	0.0019	1.9002e-18
	rs10198345	C	T	0.3289	0.0109	0.0018	2.19999e-09
	rs1020548	A	G	0.8344	-0.0132	0.0023	6.59994e-09
	rs10211055	C	T	0.3456	0.0157	0.0018	7.19946e-18
	rs10233430	C	T	0.4206	0.0005	0.0018	0.77
	rs10243319	C	T	0.3939	-0.0107	0.0018	1.2e-09
	rs10263780	A	G	0.139	-0.0157	0.0027	8.30004e-09
	rs1037117	A	G	0.2608	0.0041	0.0021	0.0439997
	rs1037587	T	C	0.4535	0.0106	0.0017	1.09999e-09
	rs10419198	T	C	0.266	-0.0048	0.002	0.0189998
	rs10433609	A	T	0.8316	0.0162	0.0023	1.69981e-12
	rs10435879	G	T	0.4241	-0.0097	0.0017	2.1e-08
	rs1045241	T	C	0.2772	0.0069	0.0018	0.000189998
	rs1045411	T	C	0.2647	-0.0148	0.0019	2.29985e-15
	rs10460960	A	G	0.8876	0.0197	0.0025	8.10028e-15
	rs1047891	A	C	0.3218	0.0141	0.0018	1.99986e-15
	rs1048303	T	C	0.5862	-0.0111	0.0018	2.69998e-10
	rs1048932	A	C	0.4162	-0.016	0.0017	3.80014e-22
	rs10497810	T	C	0.1729	-0.0167	0.0022	5.90065e-14
	rs10504477	C	T	0.4149	-0.0007	0.0017	0.709999
	rs10507274	C	T	0.0625	-0.0113	0.0039	0.00340001
	rs10668	T	G	0.5249	-0.0131	0.0018	1.69981e-13
	rs10733051	G	A	0.4802	-0.0097	0.0016	2.90001e-09
	rs10744146	A	G	0.5146	-0.0122	0.0017	1.39991e-12
	rs10745785	T	C	0.6674	-0.0111	0.0018	1.2e-09
	rs10745954	G	A	0.485	0.0066	0.0016	5.1e-05
	rs10748165	T	C	0.4942	-0.001	0.0017	0.56
	rs10757831	T	C	0.1884	0.0123	0.0022	2.59998e-08
	rs1075901	C	T	0.5639	0.0121	0.0016	1.20005e-13
	rs10760678	A	G	0.4219	-0.0113	0.0017	9.49948e-11
	rs10768994	C	T	0.4337	-0.0114	0.0017	6.4003e-12
	rs10772055	G	C	0.1344	0.0172	0.0024	2.09991e-12
	rs10774579	C	T	0.4723	0.0031	0.0016	0.0580003
	rs10779751	G	A	0.7256	-0.0139	0.0018	2.49977e-14
	rs10795422	G	A	0.6905	0.0139	0.0019	9.30037e-14
	rs10797115	T	C	0.5365	0.0124	0.0017	9.8992e-13
	rs10811901	A	G	0.5591	0.0111	0.0017	2.49977e-11
	rs10818810	A	G	0.3908	0.0126	0.0017	1.10002e-13
	rs10818938	A	G	0.4215	0.0114	0.0017	5.10035e-11
	rs10830452	G	A	0.3288	0.0111	0.0018	2.1e-09
	rs10840606	G	A	0.1741	0.0164	0.0024	3.19963e-12
	rs10846690	C	T	0.842	-0.004	0.0025	0.11
	rs10858334	G	C	0.1415	0.0143	0.0026	2.69998e-08
	rs10878946	T	C	0.714	-0.0141	0.0019	3.59998e-13
	rs10883451	C	T	0.4276	-0.0009	0.0017	0.62
	rs10886017	A	C	0.2524	0.0152	0.0019	1.39991e-15
	rs10915840	A	G	0.283	-0.0118	0.0019	1.29999e-09
	rs10920678	G	A	0.5709	-0.0155	0.0016	1.50003e-21
	rs10923724	T	C	0.5725	-0.0118	0.0016	6.4003e-13
	rs10929925	A	C	0.4301	-0.0143	0.0016	1.80011e-18
	rs10935143	A	G	0.4535	-0.0109	0.0017	2.80001e-10
	rs10938397	G	A	0.4317	0.0324	0.0016	3.40017e-86
	rs10939792	G	C	0.329	0.0152	0.0019	1.39991e-15
	rs10942267	G	A	0.3088	-0.0156	0.0019	3.90032e-17
	rs10947786	A	G	0.2218	-0.0069	0.0021	0.001
	rs10950390	T	C	0.1926	0.0047	0.0022	0.032
	rs10951356	T	C	0.3341	0.0104	0.0018	1.40001e-08
	rs10955991	C	T	0.6676	-0.0042	0.0019	0.0230001
	rs10962549	T	C	0.168	0.0198	0.0023	2.49977e-17
	rs10968114	C	A	0.4681	-0.0113	0.0017	6.09958e-11
	rs10971721	T	C	0.109	-0.0199	0.0028	5.70033e-13
	rs10989568	G	A	0.5381	-0.0107	0.0017	6.59994e-10
	rs11001963	T	C	0.5644	0.0108	0.0018	1.2e-09
	rs11009262	T	G	0.05525	0.0046	0.0038	0.23
	rs11021232	C	T	0.1803	0.0019	0.0023	0.4
	rs11045171	G	A	0.2012	0.0098	0.0022	1.09999e-05
	rs11056875	C	T	0.8531	-0.0138	0.0024	1.09999e-08
	rs11066320	G	A	0.5651	0.0114	0.0017	5.70033e-12
	rs11075489	T	C	0.4828	-0.0111	0.0017	1.29999e-10
	rs1107850	A	G	0.4801	0.0012	0.0018	0.51
	rs11084553	G	A	0.1518	-0.021	0.0024	1.80011e-18
	rs11096549	T	C	0.7112	0.0109	0.0019	1.40001e-08
	rs11105839	A	T	0.3799	-0.0109	0.0017	1.09999e-10
	rs11115176	C	T	0.2399	-0.0121	0.0019	2e-10
	rs11121210	C	T	0.6287	0.0108	0.0018	1.29999e-09
	rs11124991	A	T	0.6797	0.0123	0.0018	2.09991e-11
	rs11128904	C	G	0.7273	0.0106	0.0019	4.49997e-08
	rs11129662	G	A	0.3313	0.0121	0.0018	4.49987e-11
	rs11138082	C	T	0.2029	-0.0123	0.0022	1.09999e-08
	rs11150911	C	A	0.7191	-0.0133	0.0018	4.70002e-13
	rs11159261	C	T	0.5295	-0.0005	0.0017	0.780001
	rs11165643	T	C	0.5828	0.0206	0.0017	1.39991e-35
	rs11170468	C	A	0.2326	-0.0123	0.0019	1.89998e-10
	rs11170517	C	T	0.8434	-0.0136	0.0024	1.2e-08
	rs1117080	G	C	0.2985	-0.011	0.0019	7.00003e-09
	rs11173522	A	C	0.2078	0.0128	0.0021	1.09999e-09
	rs11223585	T	C	0.3707	-0.0106	0.0018	2.1e-09
	rs11226108	C	G	0.1936	0.005	0.0021	0.016
	rs11228212	G	C	0.1213	-0.0062	0.0026	0.0179999
	rs11228938	A	G	0.1146	0.0032	0.0027	0.23
	rs11231138	G	C	0.3556	-0.0049	0.0018	0.00619998
	rs11251352	G	A	0.5988	0.0109	0.0018	7.00003e-10
	rs1125804	A	G	0.4823	-0.0105	0.0018	2.30001e-09
	rs112771035	G	C	0.0784	0.0004	0.0031	0.9
	rs1132274	A	C	0.1525	0.0019	0.0026	0.450001
	rs113761591	T	C	0.2017	0.0027	0.0022	0.2
	rs11496125	T	C	0.4212	0.0169	0.0017	2.99985e-22
	rs11538	G	A	0.1805	0.0135	0.0023	3.29997e-09
	rs11577094	T	C	0.08109	0.0182	0.003	6.90001e-10
	rs1158684	A	G	0.5088	0.0099	0.0017	9.09997e-09
	rs1158805	A	C	0.3766	-0.0137	0.0018	1.20005e-14
	rs11611246	T	G	0.21	0.024	0.002	5.00035e-32
	rs11632618	A	G	0.07647	0.0011	0.0035	0.760001
	rs11635675	G	T	0.3535	-0.0124	0.0018	1.29987e-11
	rs11640494	A	G	0.4235	0.0077	0.0018	2.39999e-05
	rs11645157	G	T	0.4863	-0.0011	0.0017	0.52
	rs11653260	G	A	0.2173	0.0057	0.0021	0.00779992
	rs11658335	T	C	0.5893	-0.0101	0.0017	3.2e-09
	rs11658786	A	G	0.6587	0.0013	0.0017	0.44
	rs11658872	T	C	0.05683	-0.006	0.0038	0.11
	rs1168124	T	C	0.6639	0.0058	0.0017	0.000749998
	rs11687101	C	G	0.7609	-0.0133	0.0021	1.2e-10
	rs11713193	A	G	0.5073	0.0239	0.0017	2.39994e-44
	rs11736228	T	A	0.2587	-0.0139	0.002	4.10015e-12
	rs11739877	T	C	0.6118	0.0117	0.0018	6.59933e-11
	rs11753081	G	T	0.1749	-0.0138	0.0021	8.9002e-11
	rs11754747	T	C	0.2608	0.0116	0.0019	1.40001e-09
	rs11780610	T	C	0.7152	0.0005	0.0019	0.79
	rs11781222	C	T	0.1286	-0.0158	0.0024	5.30029e-11
	rs11790280	C	T	0.3862	0.0103	0.0018	7.10003e-09
	rs11792069	G	A	0.17	-0.0145	0.0024	6.49995e-10
	rs11792311	A	G	0.2388	-0.0144	0.002	1.29987e-12
	rs11847697	T	C	0.04455	0.0301	0.004	5.90065e-14
	rs11855853	T	C	0.2649	-0.0145	0.002	2.39994e-13
	rs11866815	T	C	0.2461	-0.0156	0.0019	1e-16
	rs1187352	C	T	0.6518	0.0119	0.0018	6.00067e-11
	rs11880219	A	T	0.1845	0.0013	0.0022	0.55
	rs11880870	G	A	0.4801	-0.0189	0.0017	1e-28
	rs11883967	C	A	0.6587	-0.0013	0.0018	0.49
	rs11904490	A	C	0.3911	-0.0099	0.0018	3.69999e-08
	rs11915371	C	A	0.2038	0.0149	0.0021	2.60016e-12
	rs11938781	C	T	0.1599	0.0064	0.0024	0.00690001
	rs11945861	A	G	0.2369	-0.0148	0.002	5.00035e-13
	rs11951673	T	C	0.3941	-0.0123	0.0017	1.10002e-13
	rs11961755	A	G	0.2625	-0.0009	0.002	0.66
	rs1199334	G	A	0.8123	-0.0142	0.0021	7.29962e-12
	rs12022461	A	G	0.1795	-0.0159	0.0023	2.39994e-12
	rs12035349	G	A	0.1295	0.0188	0.0026	1.10002e-12
	rs12041258	C	T	0.2287	-0.0146	0.002	9.49948e-13
	rs12044597	G	A	0.5029	0.0143	0.0016	1.69981e-18
	rs12046972	C	T	0.6092	-0.0082	0.0017	7.90005e-07
	rs12052672	G	T	0.2564	-0.0112	0.0019	7.90005e-09
	rs12062845	A	C	0.2229	0.0139	0.0021	4.40048e-11
	rs12065553	G	A	0.2926	0.0115	0.0019	8.9e-10
	rs12098284	T	C	0.1241	0.0178	0.0026	1.80011e-11
	rs12101393	G	C	0.2197	-0.0127	0.0021	1.5e-09
	rs12129540	T	C	0.04736	0.002	0.0045	0.649999
	rs12147845	T	C	0.1135	0.0199	0.0027	4.49987e-13
	rs12149756	A	G	0.2554	-0.0125	0.0019	3.69999e-11
	rs12150665	C	T	0.4058	-0.0162	0.0017	1.59993e-22
	rs1218822	A	G	0.6663	0.0168	0.0017	1.9002e-22
	rs12189178	T	C	0.03783	0.0364	0.0046	2.19989e-15
	rs12206564	C	T	0.495	0.0113	0.0017	5.40008e-11
	rs1227247	C	T	0.3414	0.0102	0.0019	4.39997e-08
	rs12299814	A	C	0.2525	-0.0157	0.002	5.19996e-15
	rs12325419	A	G	0.121	-0.0188	0.0027	1.39991e-12
	rs12351518	C	G	0.09431	-0.0015	0.003	0.62
	rs12364470	G	T	0.1626	0.0178	0.0022	1.10002e-15
	rs1240820	A	G	0.2896	-0.0036	0.0019	0.0580003
	rs12411886	A	C	0.08261	0.0271	0.003	1.50003e-19
	rs1241986	A	G	0.8479	-0.0139	0.0024	1.09999e-08
	rs12422552	C	G	0.2663	-0.0134	0.002	1.59993e-11
	rs12429545	A	G	0.1248	0.0316	0.0025	9.60064e-38
	rs12436555	A	G	0.166	0	0.0023	0.99
	rs12439798	T	G	0.4228	0.0125	0.0017	6.89922e-13
	rs12443621	G	A	0.4668	0.0096	0.0017	3.2e-08
	rs12446632	A	G	0.1424	-0.0352	0.0024	2.90001e-50
	rs12448257	A	G	0.218	0.0184	0.002	8.10028e-20
	rs12454712	C	T	0.3704	0.0144	0.0018	4.40048e-16
	rs12475332	G	T	0.2577	0.0005	0.002	0.79
	rs12477088	C	T	0.4022	-0.0145	0.0017	8.9002e-17
	rs12485478	G	A	0.03157	0.0061	0.005	0.22
	rs12488237	C	T	0.05227	0.0235	0.0036	4.49987e-11
	rs12502727	G	A	0.1139	0.016	0.0028	9.90011e-09
	rs12516070	C	T	0.5282	-0.0052	0.0017	0.00309999
	rs1252425	G	C	0.6489	-0.0001	0.0018	0.94
	rs12538435	G	A	0.2603	-0.0135	0.002	4.40048e-12
	rs12564992	G	A	0.1144	0.0196	0.0026	5.30029e-14
	rs12575456	A	G	0.3132	-0.0103	0.0017	3.50002e-09
	rs12593036	G	A	0.2993	-0.0154	0.0019	3.80014e-16
	rs12595158	T	C	0.02362	-0.0394	0.0054	1.9002e-13
	rs12595749	G	A	0.4286	-0.0141	0.0017	5.70033e-16
	rs12602912	T	C	0.2048	0.0176	0.0021	9.8992e-18
	rs1260326	C	T	0.5973	0.0105	0.0017	3.89996e-10
	rs12604935	C	A	0.3765	0.011	0.0018	1e-09
	rs12615778	G	A	0.3058	-0.0104	0.0019	3.89996e-08
	rs12620249	G	A	0.1499	0.0135	0.0025	4.39997e-08
	rs12628784	G	A	0.2256	0.0009	0.0021	0.68
	rs1263627	T	A	0.2342	0.0139	0.002	8.00018e-12
	rs12652212	G	A	0.4214	0.0123	0.0017	9.70063e-14
	rs1266874	G	A	0.3558	0.014	0.0018	9.79941e-15
	rs12675063	T	A	0.1131	0.0156	0.0026	1.29999e-09
	rs12680842	G	A	0.3205	-0.0133	0.0018	4.40048e-14
	rs12686780	T	C	0.1707	-0.0039	0.0023	0.0860003
	rs12692596	T	C	0.3651	0.011	0.0017	4.00037e-11
	rs12740374	T	G	0.2246	0.0028	0.0019	0.15
	rs12759296	G	T	0.3109	-0.0104	0.0018	1.89998e-08
	rs12762034	C	T	0.07583	0.024	0.0032	7.29962e-14
	rs1277723	A	G	0.7756	0.0113	0.002	1e-08
	rs12779328	T	C	0.2833	0.0105	0.0019	4.49997e-08
	rs12803463	A	G	0.08402	0.0019	0.0029	0.51
	rs12814794	A	G	0.7443	0.0053	0.002	0.00819993
	rs1285997	G	C	0.7153	0.0142	0.0019	1.20005e-13
	rs12885454	A	C	0.3431	-0.0185	0.0017	2.39994e-27
	rs12888545	G	A	0.2519	0.0136	0.002	9.09913e-12
	rs12888955	A	G	0.6513	-0.0178	0.0018	1.39991e-22
	rs12905439	G	C	0.3393	-0.0118	0.0018	1.40001e-10
	rs12926854	G	A	0.2658	0.0016	0.002	0.41
	rs12939549	G	A	0.4335	-0.018	0.0016	2.70023e-28
	rs12953970	A	G	0.1833	0.0125	0.0023	3.89996e-08
	rs1296328	C	A	0.5657	-0.0179	0.0018	4.90004e-24
	rs12975319	A	G	0.3044	0.0035	0.0018	0.051
	rs12987470	T	A	0.306	-0.0061	0.0019	0.00109999
	rs12989476	T	C	0.3521	0.013	0.0018	5.00035e-13
	rs12998038	T	C	0.2796	-0.0034	0.0018	0.061
	rs13012099	A	G	0.3406	-0.014	0.0018	1.20005e-14
	rs13021737	G	A	0.8319	0.0574	0.0021	7.49894e-157
	rs13034320	C	G	0.2589	0.0114	0.0021	3.09999e-08
	rs13072095	T	C	0.6656	0.0095	0.0017	2.99999e-08
	rs13072412	A	C	0.5197	-0.0108	0.0017	3.09999e-10
	rs13107325	T	C	0.07373	0.047	0.0032	1.10002e-47
	rs13110266	A	G	0.4065	-0.0117	0.0017	1.9002e-12
	rs13111599	G	A	0.7566	-0.0042	0.002	0.0369999
	rs13159555	G	A	0.2137	0.0119	0.0021	2.80001e-08
	rs1316369	G	A	0.3292	-0.0101	0.0018	4.70002e-08
	rs13168288	G	A	0.2503	-0.0133	0.002	6.4003e-11
	rs13174863	G	A	0.1548	0.0192	0.0023	2.90001e-16
	rs13184896	T	G	0.4346	-0.0133	0.0016	3.29989e-16
	rs13191362	G	A	0.1198	-0.0236	0.0025	5.90065e-21
	rs1320903	A	G	0.3174	0.0216	0.0018	9.20026e-32
	rs1321432	C	A	0.6321	0.0201	0.0018	3.50026e-29
	rs13217620	T	C	0.08501	0.0112	0.0028	7.90005e-05
	rs13227433	G	T	0.2562	0.0156	0.002	1.39991e-14
	rs13227658	T	C	0.5534	-0.0157	0.0017	1.69981e-19
	rs13250058	T	G	0.6771	0.0112	0.0018	2.90001e-10
	rs13263073	C	A	0.2006	-0.0058	0.0023	0.0109999
	rs13263601	C	A	0.3478	0.0154	0.0018	2.19989e-17
	rs13267015	T	C	0.2788	0.0105	0.0019	3.89996e-08
	rs13269725	G	A	0.07606	-0.0069	0.0035	0.0490004
	rs1327259	G	A	0.3872	-0.0155	0.0018	1.69981e-18
	rs13290794	A	G	0.3582	-0.0141	0.0018	1.9002e-15
	rs13292976	T	C	0.4458	0.0131	0.0017	3.10027e-14
	rs13329567	T	C	0.2308	-0.0293	0.002	1e-50
	rs1336486	G	T	0.3205	0.0141	0.0018	1.80011e-14
	rs13389219	T	C	0.4003	0.0112	0.0017	1.20005e-11
	rs13411625	T	A	0.2245	0.0031	0.0021	0.13
	rs13417156	C	T	0.4361	0.0144	0.0017	2.60016e-17
	rs13432055	C	T	0.2859	0.0117	0.0018	8.9002e-11
	rs1363695	T	C	0.2322	-0.013	0.0021	3.29997e-10
	rs1365466	T	C	0.7406	-0.0137	0.0019	3.29989e-13
	rs1371108	A	C	0.3247	0.0119	0.0018	8.99912e-11
	rs1394879	C	G	0.417	0.0101	0.0017	6.19998e-09
	rs1395221	T	G	0.3974	0.005	0.0018	0.00409996
	rs1399471	G	C	0.7392	0.0131	0.002	2.70023e-11
	rs1402025	C	T	0.2267	0.0121	0.0021	3.59998e-09
	rs1409818	T	C	0.1156	0.0201	0.0029	2.49977e-12
	rs141062196	A	G	0.1973	-0.0005	0.0022	0.83
	rs1412235	C	G	0.3175	0.0246	0.0017	6.00067e-45
	rs1421334	C	A	0.5431	-0.0125	0.0018	1e-12
	rs142288236	T	C	0.019	-0.0034	0.0069	0.62
	rs14291	C	T	0.3759	0.0105	0.0018	3.50002e-09
	rs1430387	C	T	0.4295	-0.0114	0.0017	5.79963e-11
	rs1431659	G	A	0.7344	-0.0196	0.0019	6.00067e-24
	rs1436344	C	G	0.5922	0.0141	0.0017	4.10015e-16
	rs1452075	T	C	0.7277	0.0141	0.0018	1.29987e-14
	rs145276599	C	T	0.1278	-0.0086	0.0026	0.000819993
	rs1454148	T	C	0.2668	0.0106	0.0019	4.60002e-08
	rs1465900	C	A	0.2188	-0.0125	0.002	4.79999e-10
	rs1468642	A	T	0.3507	0.0005	0.0018	0.77
	rs1472267	G	A	0.3777	0.0052	0.0018	0.00379997
	rs1476322	A	G	0.569	0.0101	0.0017	5e-09
	rs1477199	G	A	0.1451	0.0228	0.0024	9.3994e-22
	rs1485038	T	C	0.7965	0.0143	0.0022	7.39946e-11
	rs1492767	T	C	0.4957	0.0094	0.0016	1e-08
	rs1503526	C	T	0.4838	0.014	0.0017	5.50047e-17
	rs150483923	A	C	0.2185	0.0036	0.002	0.0649995
	rs15052	C	T	0.1641	-0.0015	0.0024	0.51
	rs1511471	A	G	0.3174	0.0113	0.0019	9.90011e-10
	rs1512914	T	G	0.6111	-0.0126	0.0018	8.10028e-13
	rs1517500	T	C	0.832	-0.0016	0.0023	0.49
	rs1522569	G	T	0.1819	-0.0164	0.0022	2.90001e-13
	rs1523768	A	G	0.6798	-0.011	0.0017	2.59998e-10
	rs1524277	T	C	0.519	-0.0106	0.0018	2.19999e-09
	rs1528435	T	C	0.6331	0.0164	0.0017	9.09913e-23
	rs1530344	A	G	0.5296	0.01	0.0017	8.50002e-09
	rs1534696	A	C	0.545	-0.0026	0.0017	0.11
	rs155510	T	G	0.8088	0.0165	0.0021	1.69981e-14
	rs1579200	C	T	0.823	-0.0136	0.0023	2.59998e-09
	rs1579557	T	C	0.2998	0.0213	0.0019	1.10002e-29
	rs159032	T	C	0.2439	0.0129	0.002	1.89998e-10
	rs1593304	G	A	0.8007	-0.0126	0.0022	1.29999e-08
	rs1625427	C	T	0.3496	-0.013	0.0018	1.39991e-12
	rs1634350	A	C	0.4214	0.012	0.0018	7.59976e-12
	rs1635853	G	T	0.5909	0.0092	0.0017	2.5e-08
	rs1657930	A	G	0.8028	-0.0123	0.0022	1.6e-08
	rs1658820	T	G	0.2468	0.0141	0.0021	5.90065e-12
	rs1668633	T	C	0.5738	0.01	0.0017	8.70001e-09
	rs16844296	A	G	0.2188	0.0064	0.0022	0.00329997
	rs16849710	G	A	0.515	-0.0116	0.0018	6.00067e-11
	rs16851483	T	G	0.06928	0.0369	0.0035	3.19963e-26
	rs16864515	A	C	0.09273	0.0186	0.0029	1.7e-10
	rs16871902	A	G	0.4877	0.0125	0.0017	4.60045e-13
	rs16885512	G	C	0.08706	0.001	0.0032	0.77
	rs16903232	T	C	0.09524	0.0167	0.0028	2.80001e-09
	rs16903285	C	T	0.1407	0.0331	0.0026	7.59976e-38
	rs16906845	A	G	0.06683	-0.0225	0.0038	2.19999e-09
	rs16907751	T	C	0.1047	-0.0209	0.003	1.59993e-12
	rs16932761	A	G	0.2542	-0.014	0.002	1.69981e-12
	rs16940823	A	C	0.1905	-0.0146	0.0023	8.99912e-11
	rs16953475	G	A	0.5348	-0.0023	0.0016	0.17
	rs16965225	T	G	0.06741	0.0216	0.0034	1.7e-10
	rs16966801	G	A	0.2016	0.0156	0.0022	1.10002e-12
	rs16975758	A	G	0.375	0.0055	0.0018	0.00189998
	rs17001561	A	G	0.1573	0.0151	0.0023	3.80014e-11
	rs17014375	G	T	0.1348	0.0172	0.0025	1.10002e-11
	rs17015701	A	G	0.1955	0.0135	0.0021	7.50067e-11
	rs17039171	G	A	0.02993	0.0002	0.0053	0.97
	rs17041868	C	T	0.06086	-0.0151	0.0033	4.90004e-06
	rs1704190	A	G	0.634	0.0098	0.0018	3.29997e-08
	rs17056301	C	T	0.2636	0.0118	0.002	2.39999e-09
	rs17069831	T	C	0.2795	-0.0109	0.0019	2.1e-08
	rs17094222	C	T	0.2039	0.0181	0.002	2.19989e-19
	rs17096510	C	A	0.1359	-0.0148	0.0026	8.30004e-09
	rs17119937	C	T	0.06905	0.0212	0.0036	5.60003e-09
	rs17138358	C	G	0.4019	0.0015	0.0018	0.41
	rs17171818	T	C	0.2111	0.0117	0.0021	2.59998e-08
	rs17185038	G	C	0.0618	-0.0139	0.0038	0.000230001
	rs1718859	C	T	0.5912	-0.0012	0.0017	0.5
	rs17201143	T	C	0.3124	-0.0103	0.0019	2.59998e-08
	rs17203016	G	A	0.196	0.015	0.002	2.09991e-13
	rs17207196	T	C	0.4118	-0.0221	0.0018	2.09991e-35
	rs17272434	A	G	0.312	-0.0105	0.0018	3.69999e-09
	rs17321999	A	C	0.2063	0.0023	0.0021	0.27
	rs17326656	T	G	0.233	0.0046	0.002	0.0219999
	rs17391694	T	C	0.1189	0.0317	0.0025	7.50067e-38
	rs17399237	C	T	0.5497	-0.0129	0.0017	6.70039e-14
	rs17405819	C	T	0.301	-0.0215	0.0018	4.30031e-33
	rs17424278	C	A	0.1054	0.017	0.0028	1.89998e-09
	rs17446091	C	T	0.2074	0.0123	0.002	1.79999e-09
	rs17450772	C	T	0.1125	0.0189	0.003	2.90001e-10
	rs174566	G	A	0.3407	0.0033	0.0017	0.0539995
	rs17513613	C	T	0.3236	0.0186	0.0018	3.59998e-26
	rs175165	G	T	0.3941	-0.0103	0.0018	5.19996e-09
	rs17522122	T	G	0.4812	0.0159	0.0017	1.50003e-21
	rs17531363	C	A	0.3033	-0.0133	0.0019	1.99986e-12
	rs1760940	C	A	0.2335	0.0005	0.0021	0.8
	rs17619973	G	A	0.0746	-0.02	0.0032	2.39999e-10
	rs17636031	C	T	0.2701	0.016	0.0019	1.20005e-17
	rs17681708	C	T	0.3123	0.0106	0.0018	7.19996e-09
	rs17695092	G	T	0.3084	-0.0106	0.0018	3.40001e-09
	rs17720922	T	C	0.19	0.0131	0.0022	2.30001e-09
	rs17724992	G	A	0.2596	-0.0183	0.0019	1e-22
	rs17740942	A	T	0.09214	0.0091	0.003	0.00290001
	rs17767510	C	G	0.1697	0.0129	0.0023	1.89998e-08
	rs17789218	C	T	0.2392	0.013	0.0019	7.39946e-12
	rs17805532	T	C	0.05788	0.0226	0.0039	5.19996e-09
	rs17806379	T	C	0.1789	-0.0258	0.0022	1.50003e-30
	rs1787267	C	G	0.06268	-0.0237	0.0036	3.40017e-11
	rs1800961	T	C	0.03467	-0.0001	0.0048	0.98
	rs1805207	T	C	0.6419	0.011	0.0018	8.60003e-10
	rs1818917	T	C	0.516	-0.0085	0.0018	1.5e-06
	rs1819844	G	A	0.8203	-0.0143	0.0021	2.60016e-11
	rs1823291	A	G	0.6945	-0.0087	0.0019	2.90001e-06
	rs1829130	C	T	0.322	0.011	0.0019	3.69999e-09
	rs183078	G	A	0.402	-0.002	0.0017	0.23
	rs1852006	A	G	0.3519	-0.0156	0.0018	4.90004e-18
	rs1853639	A	G	0.6363	-0.0111	0.0018	1.2e-09
	rs1862069	A	G	0.5369	0.0042	0.0017	0.015
	rs1862205	A	G	0.4105	-0.0092	0.0018	1.40001e-07
	rs1863652	A	G	0.3449	-0.0115	0.0018	1.40001e-10
	rs1864167	A	G	0.5377	0.0061	0.0018	0.000560003
	rs1865341	T	C	0.758	0.0128	0.002	2.5e-10
	rs1865989	T	A	0.63	0.01	0.0018	2.90001e-08
	rs1884389	T	C	0.4289	-0.0103	0.0017	4e-09
	rs1884589	C	A	0.5602	0.0026	0.0017	0.13
	rs1885728	A	G	0.6787	0.0108	0.0019	1e-08
	rs1891215	C	T	0.4574	0.0117	0.0017	1.29987e-11
	rs1895957	G	T	0.7781	0.0171	0.0021	1.39991e-16
	rs1899689	T	C	0.3986	0.0117	0.0016	1.50003e-12
	rs1899898	C	T	0.3201	-0.0113	0.0018	6.80002e-10
	rs1912631	A	G	0.4088	-0.0119	0.0018	1.29987e-11
	rs1927790	C	T	0.4109	0.0148	0.0016	1.80011e-19
	rs1928295	C	T	0.4461	-0.0141	0.0016	5.40008e-18
	rs1937683	T	C	0.6699	0.0109	0.0018	3.2e-09
	rs1941697	A	G	0.4538	0.0123	0.0017	1.20005e-12
	rs1945941	A	G	0.5605	-0.0114	0.0018	7.29962e-11
	rs1964927	G	A	0.6383	0.0124	0.0018	5.00035e-12
	rs1982441	T	G	0.1381	0.0175	0.0026	7.00003e-12
	rs1982725	T	C	0.4778	0.0097	0.0017	3.29997e-08
	rs1990573	G	A	0.6845	0.013	0.0018	2.39994e-13
	rs1993709	G	A	0.8177	0.0331	0.0021	1.9002e-57
	rs2000	A	G	0.0314	-0.0281	0.0051	3.2e-08
	rs2007231	T	C	0.6387	-0.0104	0.0018	5.19996e-09
	rs200810	C	T	0.3716	-0.0136	0.0017	5.50047e-16
	rs2009416	T	C	0.361	-0.0121	0.0018	1.10002e-11
	rs201441	G	T	0.5858	0.0039	0.0017	0.025
	rs2029085	A	G	0.1125	-0.0164	0.0028	3.59998e-09
	rs2035831	C	G	0.339	-0.0108	0.0018	5.49997e-09
	rs2044469	G	A	0.3561	0.0144	0.0018	2.29985e-15
	rs2051559	C	T	0.1308	0.0176	0.0026	5.00035e-12
	rs2053865	T	C	0.5706	0.01	0.0017	7.59994e-09
	rs2057316	C	T	0.95469	-0.0229	0.0042	4.70002e-08
	rs2061813	T	A	0.7422	-0.0112	0.002	3.2e-08
	rs2063177	A	G	0.3541	0.012	0.0018	1.59993e-11
	rs2065418	G	T	0.3623	-0.0166	0.0018	3.59998e-20
	rs2066714	C	T	0.1269	-0.0019	0.0026	0.47
	rs2068888	A	G	0.4591	0.0058	0.0017	0.000470002
	rs2071379	G	A	0.6034	0.0042	0.0017	0.0109999
	rs2077460	T	C	0.3832	-0.0114	0.0018	1.2e-10
	rs208015	C	T	0.9216	-0.0356	0.0034	1.39991e-25
	rs2080454	A	C	0.6211	-0.0129	0.0017	1.69981e-14
	rs2094474	C	A	0.2802	0.0114	0.0019	1.7e-09
	rs2098918	T	C	0.4359	-0.0049	0.0017	0.00479999
	rs2119753	G	A	0.389	-0.0102	0.0018	6.80002e-09
	rs2122042	T	G	0.2056	0.0235	0.002	2.29985e-31
	rs2124499	C	G	0.3718	-0.0123	0.0017	3.40017e-13
	rs2143253	A	G	0.1189	-0.0188	0.0026	1.10002e-12
	rs2143624	A	G	0.3682	0.0098	0.0017	4.79999e-09
	rs2155220	T	C	0.4358	0.0035	0.0017	0.0449997
	rs2155645	T	C	0.2608	-0.0116	0.0019	7.10003e-10
	rs215634	G	A	0.6212	-0.0152	0.0018	2.60016e-17
	rs2159607	T	G	0.8211	0.0035	0.0021	0.0969996
	rs2160077	A	G	0.4294	0.0093	0.0016	1.6e-08
	rs2161097	T	C	0.4436	0.0096	0.0017	2.5e-08
	rs2162524	C	T	0.3321	0.0155	0.0018	4.10015e-17
	rs2170382	T	C	0.1203	0.0172	0.0027	2.39999e-10
	rs217433	C	T	0.2053	0.0117	0.0021	2e-08
	rs2174367	T	G	0.3136	-0.0121	0.0019	9.30037e-11
	rs2175766	C	A	0.5316	-0.0057	0.0017	0.000879995
	rs217671	G	A	0.2719	0.0144	0.0019	1.29987e-13
	rs2190788	T	G	0.3106	0.0141	0.0019	2.90001e-14
	rs2190890	C	T	0.2621	-0.0111	0.002	2.1e-08
	rs2195086	G	T	0.1589	0.0133	0.0023	9.40005e-09
	rs2198679	G	A	0.4676	-0.0107	0.0017	5.60003e-10
	rs2228213	A	G	0.3481	-0.0139	0.0017	4.60045e-16
	rs223051	T	C	0.6759	0.0112	0.0018	1.09999e-09
	rs2235564	T	C	0.3466	0.0131	0.0018	3.69999e-13
	rs2245095	T	C	0.09051	-0.0038	0.003	0.22
	rs2245368	T	C	0.8256	-0.0257	0.0023	4.90004e-28
	rs2246012	C	T	0.1628	0.0158	0.0022	3.10027e-13
	rs2247355	T	C	0.1846	-0.0007	0.0022	0.75
	rs2256609	G	A	0.1978	0.0047	0.0022	0.0329997
	rs2269828	A	G	0.3322	-0.0105	0.0018	4.39997e-09
	rs2270778	T	C	0.5839	-0.0097	0.0017	4.30002e-09
	rs2274550	T	C	0.1402	-0.014	0.0025	1.5e-08
	rs2281819	A	T	0.2302	-0.016	0.002	5.10035e-15
	rs2283093	T	C	0.2066	0.0127	0.0021	3.09999e-09
	rs2289379	T	C	0.398	-0.0135	0.0018	4.30031e-14
	rs2293605	T	C	0.1307	-0.0167	0.0027	3.59998e-10
	rs2297409	A	G	0.1963	-0.0007	0.0022	0.760001
	rs2298624	T	C	0.1418	-0.0032	0.0025	0.21
	rs2303083	A	G	0.1904	-0.0145	0.0022	3.69999e-11
	rs2306537	G	A	0.3092	0.0133	0.0019	8.69961e-13
	rs2307111	C	T	0.3962	-0.0265	0.0016	1.59993e-58
	rs2317299	C	T	0.5597	-0.0106	0.0017	1.29999e-09
	rs2322622	C	T	0.3701	0.0094	0.0017	2.69998e-08
	rs235314	T	C	0.5425	0.0019	0.0016	0.26
	rs2357760	A	G	0.6754	0.0145	0.0017	6.79986e-17
	rs2364723	C	G	0.312	0.0039	0.0018	0.0340001
	rs2365389	T	C	0.4143	-0.0174	0.0017	1.29987e-25
	rs2367112	G	T	0.4919	-0.0119	0.0016	2.29985e-13
	rs236987	C	T	0.5993	0.0062	0.0016	0.00017
	rs2371984	G	T	0.8657	-0.0144	0.0026	2.80001e-08
	rs2419605	G	A	0.1505	0.0068	0.0024	0.00549997
	rs2425840	C	A	0.4059	0.0119	0.0018	1.59993e-11
	rs2429150	C	A	0.4164	0.0111	0.0018	2.69998e-10
	rs2440452	G	T	0.8661	-0.0142	0.0026	4.30002e-08
	rs2467594	G	A	0.6365	0.0122	0.0018	6.4998e-12
	rs2479958	G	A	0.5075	-0.0154	0.0018	1.50003e-17
	rs248139	A	G	0.1933	0.0133	0.0022	1.2e-09
	rs2494747	T	G	0.6192	0.0057	0.0017	0.000809991
	rs2516739	A	G	0.2171	-0.0159	0.0021	1.39991e-14
	rs2520096	G	A	0.2753	-0.0044	0.002	0.0230001
	rs2534596	G	A	0.373	0.0012	0.0018	0.51
	rs2543132	C	G	0.8134	0.0146	0.0022	5.00035e-11
	rs2605603	A	G	0.4887	-0.0103	0.0016	2.5e-10
	rs2612579	T	C	0.6855	0.0108	0.0019	9.59997e-09
	rs2619976	T	C	0.4132	0.0104	0.0018	6.29999e-09
	rs262130	T	C	0.1969	0.0127	0.0023	1.79999e-08
	rs263041	G	A	0.6331	-0.0124	0.0018	2.19989e-12
	rs2631681	T	C	0.3252	-0.0113	0.0017	8.9002e-11
	rs2642438	G	A	0.6964	-0.0032	0.0018	0.0739997
	rs2645979	A	G	0.3599	-0.0048	0.0018	0.00710003
	rs267738	G	T	0.2095	-0.0004	0.002	0.86
	rs2717926	T	C	0.6624	0.0097	0.0017	2.59998e-08
	rs2723065	G	A	0.3797	-0.0033	0.0018	0.0599998
	rs2733287	C	A	0.4829	0.0157	0.0017	6.79986e-20
	rs273504	G	A	0.4266	0.0153	0.0018	4.40048e-18
	rs273697	A	G	0.4779	-0.0098	0.0017	1.5e-08
	rs2740488	C	A	0.2572	0.0066	0.0019	0.000669993
	rs2744974	T	C	0.338	0.0249	0.0018	1.39991e-45
	rs2796456	C	A	0.2748	-0.0116	0.0019	2.90001e-09
	rs2800710	C	T	0.5485	0.0003	0.0016	0.87
	rs2803619	C	G	0.7147	0.0067	0.0019	0.000449997
	rs2804894	A	G	0.742	-0.0019	0.002	0.34
	rs2820311	G	A	0.3369	0.0235	0.0018	4.10015e-38
	rs2832283	A	G	0.2208	0.0115	0.002	5.80003e-09
	rs2836964	C	T	0.3576	-0.011	0.0018	1.29999e-09
	rs2837398	C	A	0.4042	0.0114	0.0018	1.09999e-10
	rs284227	T	C	0.7448	-0.0147	0.0019	3.50026e-15
	rs2850969	C	T	0.1427	0.0165	0.0024	1.29987e-11
	rs2865805	C	A	0.3081	0.0111	0.0019	2.5e-09
	rs28715400	G	C	0.2962	-0.0037	0.0019	0.051
	rs2875762	C	G	0.2473	0.0139	0.002	1.20005e-11
	rs28824216	T	C	0.02228	-0.0073	0.0061	0.23
	rs2890652	C	T	0.1759	0.017	0.0023	2.49977e-13
	rs2899663	G	A	0.5099	0.0092	0.0016	2e-08
	rs2910949	G	T	0.3532	-0.0024	0.0018	0.18
	rs2923078	T	A	0.2829	-0.0002	0.0019	0.9
	rs2925979	C	T	0.7051	0.0004	0.0018	0.81
	rs2943645	T	C	0.6397	-0.0062	0.0017	0.000239999
	rs2959592	C	T	0.1955	-0.0118	0.0021	2.30001e-08
	rs2963468	G	A	0.207	-0.0065	0.0022	0.00259998
	rs2964012	G	A	0.6527	-0.01	0.0018	4.49997e-08
	rs2973564	G	A	0.284	-0.0111	0.0019	3.29997e-09
	rs298563	C	T	0.8193	-0.0127	0.0023	4.60002e-08
	rs29941	G	A	0.6865	0.0152	0.0018	5.10035e-18
	rs3007105	T	C	0.4697	0.0142	0.0017	1.10002e-17
	rs3184504	C	T	0.5126	0.0098	0.0016	2.1e-09
	rs3209570	A	G	0.3748	-0.0143	0.0018	9.79941e-16
	rs323742	T	A	0.02789	0.041	0.0056	1.99986e-13
	rs326896	T	C	0.3925	-0.0128	0.0018	2.80027e-13
	rs328049	A	G	0.4797	0.0101	0.0017	3.69999e-09
	rs329277	G	T	0.4789	0.0099	0.0017	1.09999e-08
	rs330042	A	G	0.2717	0.0077	0.002	9.59997e-05
	rs331949	C	T	0.3734	0.011	0.0017	1e-10
	rs33485	T	C	0.7309	-0.0158	0.002	1.10002e-15
	rs340025	C	T	0.5724	0.0124	0.0017	1e-13
	rs34138141	T	G	0.29	0.0071	0.0019	0.000230001
	rs34180494	A	C	0.7091	0.0081	0.0018	8.40001e-06
	rs343	A	C	0.08653	-0.0086	0.003	0.00439997
	rs349088	A	C	0.4976	-0.0128	0.0017	1.80011e-13
	rs34940374	A	G	0.1918	-0.0028	0.0022	0.21
	rs35580606	G	A	0.5109	-0.0012	0.0017	0.48
	rs35650976	T	C	0.2875	-0.0058	0.0019	0.0025
	rs35745599	T	C	0.7731	-0.0002	0.0021	0.92
	rs36092527	C	T	0.1061	0.0104	0.0028	0.000189998
	rs3733890	A	G	0.3024	0.005	0.0019	0.00860003
	rs3736485	G	A	0.5443	-0.0134	0.0016	2.49977e-16
	rs3736802	C	T	0.5272	-0.0051	0.0016	0.00179999
	rs3746915	G	A	0.5895	-0.0032	0.0018	0.0659994
	rs3749748	T	C	0.2415	0.0067	0.002	0.000819993
	rs3754963	T	A	0.2574	-0.0123	0.002	3.29997e-10
	rs3763236	C	T	0.5023	0.0055	0.0017	0.0015
	rs3764835	A	G	0.1528	-0.0141	0.0024	3.09999e-09
	rs3766430	C	T	0.4409	0.0113	0.0016	3.90032e-12
	rs3772882	A	C	0.3661	0.0127	0.0018	6.59933e-13
	rs3781099	T	C	0.08203	0.021	0.0031	2.49977e-11
	rs3794752	C	T	0.2782	-0.0024	0.0018	0.19
	rs3798233	C	A	0.4273	-0.0009	0.0018	0.61
	rs3800229	T	G	0.7123	0.0175	0.0018	1.39991e-22
	rs3802548	A	T	0.2392	-0.0028	0.002	0.16
	rs380857	A	C	0.8878	-0.0151	0.0027	3.59998e-08
	rs3810291	A	G	0.6703	0.0274	0.0018	2.09991e-52
	rs3813680	G	A	0.1562	-0.0144	0.0024	1.6e-09
	rs3814883	T	C	0.4764	0.0232	0.0017	1.10002e-40
	rs38166	C	T	0.7498	0.001	0.002	0.61
	rs3825669	G	A	0.8136	-0.0031	0.0021	0.13
	rs3826705	C	T	0.1206	0.0157	0.0027	6.59994e-09
	rs3829849	T	C	0.3589	0.0098	0.0017	5.89997e-09
	rs3844598	G	A	0.521	0.0095	0.0017	3.79997e-08
	rs3852012	A	G	0.6876	-0.0131	0.0018	1.39991e-13
	rs3897473	T	G	0.3784	-0.0008	0.0017	0.62
	rs391300	C	T	0.6275	-0.0119	0.0017	3.10027e-12
	rs3930349	A	C	0.2196	-0.0144	0.0021	4.19952e-12
	rs3935648	G	C	0.2328	-0.0125	0.0022	6.80002e-09
	rs3936511	G	A	0.1791	-0.0027	0.0021	0.19
	rs3957285	A	G	0.5261	0.0144	0.0018	2.90001e-16
	rs40067	A	G	0.1713	-0.0266	0.0023	7.10068e-30
	rs4012234	G	T	0.5924	0.0141	0.0018	9.8992e-16
	rs40245	T	A	0.6409	-0.011	0.0018	1.89998e-09
	rs4072917	A	G	0.4694	0.0115	0.0018	6.89922e-11
	rs4077093	G	T	0.783	-0.0128	0.0022	5.1e-09
	rs4078216	A	G	0.2306	-0.0018	0.0021	0.4
	rs4082793	T	C	0.421	-0.0122	0.0018	3.59998e-12
	rs41422844	C	T	0.03385	-0.0151	0.005	0.00239999
	rs4148233	T	C	0.3717	0.0101	0.0017	3.2e-09
	rs4237643	G	T	0.6938	-0.0223	0.0019	4.30031e-33
	rs427943	C	A	0.5669	0.017	0.0017	7.29962e-23
	rs429343	G	A	0.5813	-0.015	0.0017	6.79986e-18
	rs4307239	G	A	0.4578	0.0115	0.0017	3.90032e-11
	rs4372836	C	T	0.6966	-0.0142	0.0018	7.29962e-16
	rs4430672	C	T	0.8004	-0.0127	0.0022	3.89996e-09
	rs4432271	T	C	0.8692	0.0228	0.0026	1.29987e-18
	rs4482463	A	C	0.9213	-0.0331	0.0033	2.80027e-23
	rs4516268	A	C	0.1925	-0.0217	0.0021	5.19996e-25
	rs4518345	A	G	0.2842	-0.0117	0.0019	1e-09
	rs4521182	C	T	0.69	-0.0104	0.0019	3.69999e-08
	rs4523610	C	T	0.229	0.0123	0.002	1.29999e-09
	rs4550409	T	G	0.1479	-0.0137	0.0025	2.39999e-08
	rs455527	C	T	0.05589	-0.0199	0.0035	1.09999e-08
	rs4556997	A	C	0.1349	0.0197	0.0024	6.90081e-17
	rs459552	A	T	0.7691	-0.0126	0.002	1.7e-10
	rs460799	G	A	0.7319	0.0118	0.0019	6.4e-10
	rs4616635	G	C	0.2771	0.0104	0.0018	1.2e-08
	rs4632228	T	G	0.2504	0.0015	0.002	0.46
	rs4639527	G	A	0.3012	0.0172	0.0019	3.29989e-20
	rs4670627	T	C	0.5629	0.0105	0.0017	2.59998e-10
	rs4672338	T	C	0.3367	0.0118	0.0018	4.90004e-11
	rs4676084	A	G	0.4101	0.0098	0.0017	1.79999e-08
	rs4676609	T	C	0.1975	-0.0034	0.0022	0.12
	rs4677812	A	C	0.2806	-0.0136	0.0019	1.39991e-12
	rs4682718	G	A	0.18	0.0154	0.0023	9.8992e-12
	rs4683096	G	T	0.5612	-0.0116	0.0017	2.80027e-11
	rs4691379	T	C	0.3231	0.0019	0.0018	0.31
	rs4703019	A	G	0.4097	0.0101	0.0017	1e-09
	rs4704513	G	C	0.1811	0.0125	0.0022	7.39997e-09
	rs4718966	T	C	0.4183	0.0127	0.0018	4.60045e-13
	rs4722398	T	C	0.1336	0.0158	0.0025	3.59998e-10
	rs4722672	T	C	0.8151	-0.0151	0.0021	1.80011e-12
	rs472629	A	G	0.3298	-0.0018	0.0017	0.29
	rs4731701	T	C	0.4897	0.0089	0.0016	4.20001e-08
	rs4740619	C	T	0.4521	-0.0186	0.0016	2.29985e-30
	rs4745794	G	A	0.5157	0.0114	0.0017	7.19946e-11
	rs4757144	A	G	0.5878	0.0169	0.0018	5.60015e-22
	rs4759228	C	G	0.2971	-0.0157	0.0019	5.90065e-16
	rs4760	G	A	0.1577	-0.0001	0.0026	0.96
	rs4766710	G	A	0.0642	-0.0229	0.0035	3.69999e-11
	rs4783830	A	G	0.3074	-0.0105	0.0019	2.39999e-08
	rs4788446	C	T	0.7366	0	0.002	0.99
	rs4796243	G	A	0.6971	0.0124	0.0019	6.09958e-11
	rs4802778	G	A	0.4255	0.0116	0.0018	8.4004e-11
	rs4812405	A	C	0.06694	-0.0204	0.0033	1e-09
	rs4813619	T	G	0.5101	-0.0108	0.0018	2.30001e-09
	rs4820408	G	T	0.592	-0.0151	0.0017	2.09991e-19
	rs483752	T	C	0.7415	0.0121	0.0022	3.69999e-08
	rs4841659	T	C	0.4785	0.0149	0.0017	9.20026e-18
	rs4842491	T	C	0.7138	0.0098	0.0018	4e-08
	rs4856794	G	T	0.3486	0.011	0.0018	1.5e-09
	rs4858193	C	T	0.2779	-0.0129	0.0019	1.59993e-11
	rs4864201	C	T	0.6469	-0.0141	0.0017	1.50003e-16
	rs4871603	T	C	0.6518	0.006	0.0017	0.000420001
	rs4871624	G	T	0.2756	-0.0011	0.0018	0.56
	rs4877313	T	A	0.2183	-0.0129	0.0021	4.09996e-10
	rs488029	A	G	0.5492	0.0145	0.0017	5.10035e-17
	rs4880341	T	C	0.5606	-0.0118	0.0017	1.10002e-11
	rs4886869	G	A	0.6048	0.01	0.0018	2.90001e-08
	rs4889606	G	A	0.3801	-0.0202	0.0017	2.80027e-33
	rs4906908	G	T	0.5253	0.0103	0.0017	2.5e-09
	rs4912637	A	G	0.3461	-0.0103	0.0018	1.5e-08
	rs491711	C	A	0.316	-0.0115	0.0019	1.09999e-09
	rs4929923	C	T	0.6376	0.0181	0.0017	7.19946e-27
	rs4947121	C	T	0.7717	0.0084	0.0021	5.60003e-05
	rs4954638	C	A	0.2492	-0.0118	0.002	2.90001e-09
	rs4963120	T	C	0.5654	0.013	0.0018	3.59998e-13
	rs4969141	T	C	0.49	-0.0055	0.0017	0.00129999
	rs4973925	C	T	0.4677	0.0107	0.0017	6.59994e-10
	rs4986044	T	C	0.4687	-0.0164	0.0016	3.29989e-23
	rs500647	A	G	0.6588	-0.0048	0.0018	0.0089
	rs538579	C	G	0.3228	0.0137	0.0019	1.29987e-13
	rs543874	G	A	0.1952	0.0475	0.002	1.1995e-122
	rs549058	T	G	0.1244	0.0017	0.0026	0.52
	rs557933	C	A	0.5274	-0.0008	0.0017	0.64
	rs55801554	A	C	0.2551	0.002	0.002	0.32
	rs559231	T	G	0.3956	0.0135	0.0018	2.39994e-14
	rs55935382	A	C	0.3227	0.0017	0.0018	0.35
	rs559355	T	A	0.1725	0.0045	0.0023	0.0560003
	rs56131490	A	G	0.1699	-0.0073	0.0023	0.0017
	rs577525	C	T	0.5676	0.0166	0.0017	9.70063e-22
	rs587739738	T	C	0.08045	-0.0025	0.0032	0.44
	rs59104589	T	C	0.3553	-0.0044	0.0018	0.012
	rs592483	T	C	0.5716	-0.0147	0.0017	1.99986e-18
	rs595767	G	A	0.539	0.0079	0.0017	4e-06
	rs6014523	C	T	0.1968	-0.0149	0.0022	1.39991e-11
	rs6019482	T	C	0.1654	-0.0178	0.0023	2.80027e-14
	rs6023633	A	G	0.763	-0.0138	0.0021	5.10035e-11
	rs6050446	G	A	0.97001	0.0343	0.0047	4.40048e-13
	rs6056413	T	A	0.8289	-0.0127	0.0022	1.09999e-08
	rs6059958	T	C	0.1849	-0.0048	0.0022	0.0259998
	rs6062510	C	G	0.7349	0.0053	0.0021	0.0109999
	rs607335	A	C	0.4196	-0.0068	0.0017	8.60003e-05
	rs6073958	C	T	0.1887	-0.0072	0.0021	0.00061
	rs6121381	T	A	0.1531	0.0147	0.0024	9.40005e-10
	rs61596977	T	C	0.1419	0.007	0.0023	0.00269998
	rs61805075	A	G	0.3372	-0.0001	0.0017	0.94
	rs61884030	C	T	0.1383	0.0087	0.0023	0.00017
	rs621042	A	C	0.451	-0.0107	0.0017	6.29999e-10
	rs62203108	C	T	0.2664	-0.005	0.0018	0.00669993
	rs6224	G	T	0.5333	0.0043	0.0018	0.021
	rs62338910	G	A	0.2426	-0.0102	0.002	5.39995e-07
	rs6235	G	C	0.2702	0.0175	0.0019	1.50003e-19
	rs62369484	C	T	0.05624	0.0196	0.0037	7.59994e-08
	rs62486442	A	G	0.3065	-0.0006	0.0018	0.75
	rs6265	T	C	0.1951	-0.0412	0.0021	1e-86
	rs629443	G	T	0.7499	-0.0116	0.0019	1.40001e-09
	rs635769	C	T	0.5878	0.0018	0.0017	0.27
	rs6419734	C	T	0.8479	-0.0174	0.0025	1.9002e-12
	rs6430954	T	G	0.2694	-0.0038	0.0019	0.0470002
	rs6433243	C	T	0.6535	-0.0102	0.0018	1.2e-08
	rs6435622	C	G	0.3114	0.0125	0.0019	2.49977e-11
	rs6443750	C	T	0.8068	0.0148	0.0021	3.19963e-12
	rs6448587	C	A	0.1891	-0.0167	0.0023	2.29985e-13
	rs6449532	T	C	0.3545	-0.0127	0.0018	1.20005e-12
	rs645482	G	A	0.2943	-0.0109	0.0019	6.19998e-09
	rs6461115	G	A	0.2285	-0.0144	0.0019	1.20005e-13
	rs6467595	T	C	0.7772	0.0018	0.0021	0.38
	rs6469605	T	C	0.5683	-0.0102	0.0017	4.90004e-09
	rs6471941	A	G	0.1684	0.0156	0.0021	3.10027e-13
	rs6477694	T	C	0.6441	-0.0123	0.0017	3.80014e-13
	rs6482729	T	C	0.6615	-0.0102	0.0019	3.59998e-08
	rs6497676	A	G	0.6417	-0.0098	0.0018	3.69999e-08
	rs6499102	A	G	0.05841	-0.0034	0.0038	0.37
	rs651548	G	A	0.6323	-0.0139	0.0018	1.99986e-14
	rs6532796	G	A	0.6959	0.0007	0.0019	0.719999
	rs6545714	A	G	0.6139	-0.0191	0.0017	9.09913e-31
	rs6548220	G	A	0.6888	-0.0131	0.0019	1.9002e-12
	rs6556301	T	G	0.3596	-0.0111	0.0018	4.09996e-10
	rs6564360	G	A	0.1905	0.0135	0.0022	1.2e-09
	rs6569648	T	C	0.7726	-0.0126	0.0019	3.69999e-11
	rs657452	G	A	0.6216	-0.0188	0.0017	7.19946e-29
	rs6587552	G	A	0.7591	-0.0173	0.002	1.59993e-17
	rs6593688	G	A	0.3733	0.0137	0.0018	8.60003e-15
	rs6594967	C	T	0.3274	-0.0109	0.0018	3.40001e-09
	rs6597650	G	A	0.4056	0.0122	0.0018	7.89951e-12
	rs659967	C	G	0.151	0.0147	0.0025	3.59998e-09
	rs663129	A	G	0.2301	0.0545	0.0019	1.59956e-178
	rs66757203	T	C	0.09489	0.0127	0.0027	2.30001e-06
	rs6676084	T	C	0.3091	-0.0122	0.0018	4.90004e-12
	rs6692586	G	A	0.832	-0.0192	0.0023	1.10002e-16
	rs6707445	A	G	0.4543	0.0128	0.0017	2.09991e-13
	rs6710871	A	G	0.1418	0.0179	0.0024	1e-13
	rs6713781	C	G	0.4136	-0.0123	0.0018	3.80014e-12
	rs67344323	C	T	0.2553	0.0069	0.002	0.000460002
	rs6738438	T	C	0.3653	0.0028	0.0018	0.11
	rs6738445	C	T	0.7164	0.0133	0.0018	1.9002e-13
	rs676210	A	G	0.2116	0.0043	0.002	0.0280001
	rs6764533	A	G	0.359	0.0116	0.0018	1.40001e-10
	rs6766610	A	C	0.5563	-0.0093	0.0016	1.40001e-08
	rs6772756	G	A	0.3372	-0.0104	0.0019	4e-08
	rs6781254	T	C	0.3034	0.0112	0.0018	4.90004e-10
	rs680321	C	T	0.464	-0.0036	0.0017	0.0369999
	rs6804181	T	A	0.1787	-0.0153	0.0023	5.50047e-11
	rs6804842	G	A	0.572	0.0156	0.0017	3.59998e-21
	rs6818414	C	T	0.492	0.0097	0.0017	1.6e-08
	rs681869	T	C	0.7101	-0.0034	0.0019	0.0759994
	rs6824451	A	G	0.4826	-0.0079	0.0016	1.2e-06
	rs6827083	G	A	0.4309	0.0097	0.0016	4.79999e-09
	rs6849518	T	C	0.1263	0.0173	0.0026	2.60016e-11
	rs6850639	T	C	0.2084	0.0124	0.0021	1.79999e-09
	rs6852276	G	A	0.4018	0.0108	0.0017	8.49963e-11
	rs686030	A	C	0.8604	-0.0024	0.0023	0.31
	rs6864049	G	A	0.5394	0.0125	0.0017	6.70039e-14
	rs6874833	T	C	0.6631	0.0025	0.0018	0.17
	rs6924387	A	G	0.6235	0.0038	0.0017	0.0230001
	rs6950442	G	A	0.791	0.0165	0.0022	1.50003e-14
	rs6963840	T	C	0.2111	0.0154	0.0024	3.40001e-10
	rs6968554	G	A	0.6398	0.01	0.0017	3.50002e-09
	rs6985109	A	G	0.5338	-0.0177	0.0017	1.50003e-26
	rs7006629	T	C	0.5258	0.0109	0.0017	2.5e-10
	rs7024334	G	T	0.7742	-0.0138	0.002	3.10027e-12
	rs7025938	G	C	0.3187	0.0166	0.0019	3.69999e-19
	rs702820	C	T	0.1156	0.017	0.0027	1.89998e-10
	rs703966	A	G	0.4164	-0.006	0.0017	0.000659994
	rs7042372	G	A	0.3427	-0.0122	0.0018	3.80014e-11
	rs7075281	A	C	0.2981	-0.0121	0.0018	7.00003e-12
	rs7084454	A	G	0.335	0.0193	0.0019	4.00037e-25
	rs709400	G	A	0.3818	-0.015	0.0017	4.60045e-19
	rs7116424	G	A	0.6886	-0.0007	0.0019	0.73
	rs7117238	A	G	0.168	-0.0131	0.0022	2.5e-09
	rs7123876	C	T	0.246	0.0119	0.0019	2.19999e-10
	rs7138803	A	G	0.3772	0.03	0.0017	2.29985e-71
	rs7144011	T	G	0.2136	0.0282	0.002	5.19996e-47
	rs7164727	T	C	0.681	0.0182	0.0017	3.29989e-25
	rs716764	C	T	0.1649	-0.0179	0.0023	6.29941e-15
	rs7170463	G	A	0.3059	-0.002	0.0019	0.27
	rs7172627	G	A	0.4719	0.0117	0.0017	1.10002e-11
	rs7181498	C	T	0.6309	-0.0163	0.0018	1e-19
	rs7195386	C	T	0.4986	-0.0133	0.0017	1.10002e-14
	rs719802	C	T	0.6197	-0.0101	0.0018	9.49992e-09
	rs7200395	C	T	0.3357	0.0133	0.0019	1e-12
	rs7206395	A	G	0.1984	0.0123	0.0022	1.5e-08
	rs7206608	G	C	0.3146	0.0132	0.0019	1.29987e-12
	rs7209235	A	G	0.695	-0.0111	0.0019	8e-09
	rs7218647	A	G	0.5809	-0.0056	0.0017	0.00129999
	rs7235205	G	A	0.2657	0.0141	0.0019	4.40048e-14
	rs7235563	G	C	0.358	-0.0098	0.0018	4.30002e-08
	rs7239114	A	G	0.5403	0.0124	0.0017	1.20005e-13
	rs7239575	C	T	0.4832	-0.0202	0.0017	7.39946e-32
	rs7281183	A	G	0.7413	0.0056	0.002	0.005
	rs72926946	A	C	0.2995	0.0013	0.0018	0.450001
	rs7308864	G	A	0.5354	0.0076	0.0016	3.09999e-06
	rs73151974	T	C	0.142	0.0081	0.0025	0.001
	rs731758	G	C	0.6132	-0.0071	0.0018	5.99998e-05
	rs731834	C	A	0.4803	-0.0107	0.0018	1.6e-09
	rs7318817	T	C	0.6071	-0.0155	0.0018	2.70023e-18
	rs73216701	G	A	0.4359	-0.0026	0.0017	0.13
	rs7323827	G	A	0.325	-0.0102	0.0018	3.29997e-08
	rs73243877	G	A	0.178	0.0046	0.0023	0.0439997
	rs7332115	G	T	0.3734	-0.0159	0.0017	3.59998e-21
	rs7333719	A	G	0.1627	-0.0127	0.0023	3.29997e-08
	rs7334078	C	T	0.2882	-0.0121	0.0019	2.19999e-10
	rs733594	T	C	0.718	0.0138	0.0018	5.90065e-14
	rs737338	T	C	0.04034	-0.0018	0.0047	0.7
	rs738140	G	A	0.3213	-0.0135	0.0019	5.10035e-13
	rs738409	G	C	0.2275	-0.007	0.0021	0.000940005
	rs740158	C	T	0.4843	-0.0114	0.0016	4.19952e-12
	rs74328314	G	A	0.07659	0.0065	0.0035	0.0619998
	rs7488867	T	C	0.2639	-0.0204	0.002	8.4004e-24
	rs7503353	T	G	0.5374	0.0031	0.0017	0.0759994
	rs7512012	A	G	0.5903	-0.0071	0.0018	5.30005e-05
	rs7526754	T	C	0.6445	-0.0103	0.0018	1.79999e-08
	rs7534091	G	A	0.2507	0.0113	0.0019	1e-09
	rs7535528	A	G	0.3741	-0.0152	0.0018	1.39991e-16
	rs75406471	A	G	0.1506	0.0067	0.0024	0.00519996
	rs75479205	G	A	0.193	-0.0052	0.0022	0.017
	rs7551507	T	C	0.5633	-0.0184	0.0016	9.30037e-30
	rs7557796	C	T	0.6524	-0.016	0.0018	2.29985e-19
	rs7560871	A	G	0.07332	0.0218	0.0034	9.60064e-11
	rs756717	A	G	0.3973	-0.0148	0.0017	5.40008e-18
	rs7571808	A	C	0.5493	0.0008	0.0017	0.62
	rs7599312	A	G	0.2652	-0.0186	0.0019	6.90081e-24
	rs7600699	G	C	0.1579	0.0149	0.0024	6.4e-10
	rs7601895	G	C	0.2957	-0.0149	0.0019	1.69981e-15
	rs7607351	C	T	0.4193	-0.0119	0.0017	8.4004e-12
	rs761423	C	T	0.45	-0.0113	0.0017	5.50047e-11
	rs762147	G	A	0.7292	0.0115	0.0019	3.29997e-09
	rs7622114	A	C	0.5868	-0.0063	0.0017	0.000350002
	rs7627555	G	A	0.4776	0.0039	0.0017	0.021
	rs7630080	G	A	0.07618	-0.0168	0.0031	4.09996e-08
	rs7640424	T	C	0.2969	-0.0136	0.0018	2.29985e-14
	rs7652415	T	C	0.1417	0.0156	0.0026	9.69996e-10
	rs76530346	A	G	0.1093	-0.0076	0.0028	0.00710003
	rs7655341	C	T	0.2509	0.0115	0.0019	3.50002e-09
	rs765875	T	C	0.4808	-0.0121	0.0017	2.99985e-12
	rs7674623	T	C	0.1976	0.0135	0.0022	5.69994e-10
	rs7683836	A	G	0.5405	-0.0114	0.0017	6.29941e-11
	rs7685048	T	C	0.4654	-0.0101	0.0017	4.09996e-09
	rs7694732	G	A	0.4378	-0.0099	0.0017	8.70001e-09
	rs769674	T	A	0.3219	-0.0135	0.0018	2.19989e-13
	rs771481	A	T	0.1832	-0.0023	0.0022	0.3
	rs7715256	T	G	0.5781	-0.0166	0.0016	2.19989e-24
	rs7716275	T	G	0.1933	-0.0132	0.0021	2.19999e-10
	rs77234291	G	A	0.02105	-0.0085	0.0066	0.2
	rs7730004	T	C	0.6693	0.0148	0.0018	9.09913e-16
	rs7730898	A	G	0.729	0.0168	0.0018	4.49987e-20
	rs7760082	A	G	0.6646	-0.0122	0.0018	2.90001e-11
	rs7761673	A	T	0.2058	-0.0126	0.0021	1.89998e-09
	rs7780752	C	T	0.36	0.0139	0.0018	1e-14
	rs7784748	C	T	0.5726	0.0005	0.0018	0.8
	rs779206	A	G	0.7336	-0.0127	0.002	1.09999e-10
	rs7794796	T	C	0.3456	0.0022	0.0017	0.21
	rs7802342	G	T	0.2896	0.0121	0.0019	3.09999e-10
	rs7811342	C	T	0.1058	-0.0197	0.0029	1.10002e-11
	rs7826312	C	T	0.5879	0.0104	0.0017	4.90004e-10
	rs7844647	C	T	0.2681	-0.0123	0.0018	2.80027e-11
	rs784944	G	A	0.7489	-0.0122	0.0019	3.89996e-10
	rs7853377	G	A	0.2204	-0.0037	0.0021	0.0759994
	rs7865157	T	C	0.1068	0.0177	0.0028	3.69999e-10
	rs7869771	C	A	0.2647	-0.014	0.0019	4.90004e-13
	rs7871866	C	G	0.1531	0.0187	0.0024	2.29985e-14
	rs7899106	G	A	0.04777	0.0331	0.0037	1e-18
	rs79151267	A	G	0.1403	-0.0054	0.0024	0.021
	rs7925100	A	G	0.4077	0.013	0.0019	6.09958e-12
	rs7925214	T	C	0.5133	0.0147	0.0018	4.40048e-17
	rs7929418	C	T	0.6134	-0.0113	0.0018	1.7e-10
	rs7933205	G	A	0.7885	0.0116	0.0021	3.2e-08
	rs79600951	G	C	0.09232	0.0069	0.003	0.0219999
	rs79616633	T	C	0.01959	-0.0079	0.0062	0.2
	rs7970953	A	G	0.29	0.0135	0.0018	9.79941e-14
	rs7973955	A	G	0.2847	-0.0126	0.0019	3.69999e-11
	rs7975791	T	C	0.03601	-0.0264	0.0043	1.09999e-09
	rs80005209	G	T	0.02543	-0.0024	0.0051	0.64
	rs8014289	A	G	0.3895	0.0027	0.0018	0.13
	rs8016771	G	T	0.08752	0.019	0.0031	1.09999e-09
	rs802460	T	C	0.6555	0.0107	0.0018	2.80001e-09
	rs8036040	A	C	0.4932	0.0109	0.0017	2.69998e-10
	rs8047395	A	G	0.5061	0.0642	0.0017	1e-200
	rs8071182	A	G	0.1735	0.0133	0.0022	2.1e-09
	rs8075273	A	C	0.2815	-0.0133	0.0018	3.69999e-13
	rs8081039	T	C	0.0573	0.0233	0.0038	6.1e-10
	rs8086351	G	C	0.8321	0.0046	0.0021	0.032
	rs8092503	G	A	0.2315	0.0165	0.0019	2.29985e-17
	rs8097672	T	A	0.1528	0.02	0.0025	8.4004e-16
	rs8097783	A	G	0.07554	-0.0389	0.0031	7.19946e-36
	rs8102873	T	C	0.5857	-0.0009	0.0016	0.59
	rs8123881	G	A	0.1299	0.0196	0.0024	4.40048e-16
	rs8181823	C	A	0.7614	0.0127	0.002	4.09996e-10
	rs818524	C	T	0.6939	0.0106	0.0019	3.40001e-08
	rs8192675	C	T	0.2888	0.0152	0.0018	1.39991e-17
	rs825680	T	A	0.4173	-0.0104	0.0018	6.69993e-09
	rs830620	T	C	0.4131	-0.0066	0.0017	0.00015
	rs840873	C	T	0.03754	-0.0021	0.0045	0.64
	rs845084	A	G	0.2678	0.014	0.002	1.29987e-12
	rs852056	C	T	0.7584	-0.0128	0.002	1.79999e-10
	rs857601	T	G	0.7189	0.0104	0.0019	2.99999e-08
	rs879620	T	C	0.6179	0.0231	0.0018	5.30029e-38
	rs880674	C	T	0.1529	-0.0082	0.0025	0.000850002
	rs881301	C	T	0.4182	0.0097	0.0017	2.39999e-08
	rs889398	T	C	0.4247	-0.0196	0.0016	1.29987e-32
	rs895330	G	C	0.1924	-0.0201	0.0023	5.50047e-19
	rs896183	A	G	0.4159	0.0102	0.0017	2.30001e-09
	rs897837	G	C	0.1647	-0.0037	0.0024	0.12
	rs901630	T	C	0.3973	-0.0146	0.0017	1.9002e-18
	rs903959	A	T	0.3965	0.0106	0.0018	1.6e-09
	rs905938	C	T	0.2675	0.0149	0.0019	1.20005e-15
	rs925421	G	A	0.7343	-0.0116	0.002	5.80003e-09
	rs9294260	A	G	0.4731	0.0147	0.0016	1.80011e-19
	rs9296723	C	T	0.3616	0.0106	0.0018	4e-09
	rs930295	C	A	0.8417	-0.0211	0.0023	1e-19
	rs9318686	C	T	0.3375	0.0105	0.0018	1e-08
	rs9321951	C	T	0.6833	0.0102	0.0019	4.09996e-08
	rs9326846	G	A	0.311	0.0108	0.0019	7.10003e-09
	rs934515	A	G	0.1178	0.0185	0.0027	7.59976e-12
	rs9361779	A	C	0.5572	0.011	0.0017	1.6e-10
	rs9362662	G	A	0.5201	-0.0112	0.0017	1.2e-10
	rs9364687	T	G	0.4114	-0.0106	0.0017	1.89998e-10
	rs9367368	C	T	0.3033	-0.0121	0.0018	1e-11
	rs9397927	G	C	0.263	0.0119	0.002	1.40001e-09
	rs9408882	A	G	0.4594	-0.0093	0.0016	1.29999e-08
	rs9426827	C	T	0.4425	0.001	0.0017	0.56
	rs9436446	A	G	0.219	0.0171	0.002	4.00037e-17
	rs945211	C	G	0.6363	0.013	0.0018	4.49987e-13
	rs9463175	T	C	0.3483	-0.0108	0.0017	4.20001e-10
	rs946526	C	T	0.95668	0.0314	0.0043	1.69981e-13
	rs946824	C	T	0.859	-0.0206	0.0026	1.10002e-15
	rs9475173	A	G	0.6535	0.0108	0.0019	6.59994e-09
	rs947612	A	G	0.7516	-0.0116	0.002	5.60003e-09
	rs9522285	A	G	0.4143	0.0127	0.0017	2.49977e-13
	rs9527455	A	C	0.2323	-0.0117	0.002	8e-09
	rs9527958	G	A	0.329	0.0102	0.0018	2.5e-08
	rs9530843	C	A	0.4442	-0.0128	0.0018	4.79954e-13
	rs9538141	A	G	0.509	0.0164	0.0017	3.50026e-21
	rs954018	A	G	0.3053	-0.013	0.0018	2.09991e-13
	rs9540493	G	A	0.5581	-0.0139	0.0017	8.10028e-17
	rs9547153	G	A	0.3839	0.0098	0.0017	8.70001e-09
	rs9571687	A	C	0.329	-0.0129	0.0018	2.80027e-12
	rs9615905	T	C	0.45	0.011	0.0017	2.69998e-10
	rs961917	G	C	0.2755	-0.0116	0.002	2.59998e-09
	rs9622830	G	C	0.3693	0.0002	0.0018	0.92
	rs962796	C	T	0.7948	-0.0148	0.0022	5.90065e-12
	rs964184	C	G	0.862	0.0017	0.0025	0.51
	rs9647335	A	T	0.7996	0.016	0.0021	9.30037e-14
	rs9650755	G	A	0.2664	0.0154	0.002	2.80027e-15
	rs9688431	C	T	0.06034	-0.0231	0.0035	2.39994e-11
	rs977747	G	T	0.5949	-0.0169	0.0017	1.29987e-24
	rs9787495	A	G	0.4366	-0.0103	0.0017	3.09999e-09
	rs9806058	T	A	0.123	-0.0164	0.0026	4e-10
	rs9816226	T	A	0.8199	0.0323	0.0021	1.59993e-52
	rs9817452	T	G	0.4102	-0.0036	0.0017	0.032
	rs9827823	C	T	0.1489	-0.0193	0.0024	1.20005e-15
	rs9848399	G	A	0.1246	-0.0164	0.0026	2.1e-10
	rs987237	G	A	0.1803	0.0409	0.0021	9.30037e-84
	rs9884482	C	T	0.3858	0.0012	0.0017	0.49
	rs9916613	A	T	0.3121	0.0088	0.0019	1.89998e-06
	rs9927848	A	C	0.7326	-0.0122	0.002	6.4e-10
	rs9951619	G	T	0.7643	0.0156	0.002	1.39991e-15
	rs9964756	G	T	0.8967	0.0164	0.0028	2.90001e-09
	rs9977268	T	C	0.1974	0.0024	0.0022	0.28
	rs998584	A	C	0.4775	-0.0131	0.0017	1.29987e-14
	rs9987289	G	A	0.91587	-0.0005	0.0028	0.86
	rs998732	G	A	0.1578	-0.0171	0.0022	1.99986e-14
	rs9989141	T	C	0.6387	0.0162	0.0017	3.59998e-21
	rs9989419	G	A	0.6039	-0.002	0.0017	0.23
	rs999889	A	G	0.2818	-0.0108	0.0019	1.40001e-08
Apoa I	rs10007906	A	C	0.366392	-0.00251653	0.00204202	0.22
	rs10009336	T	C	0.161119	0.00492546	0.00267059	0.0649995
	rs1000940	G	A	0.301487	-0.00536127	0.00214485	0.012
	rs10023962	G	T	0.816753	0.0176607	0.00254251	3.80014e-12
	rs10031010	A	G	0.184578	0.0107822	0.00253834	2.19999e-05
	rs1006896	C	A	0.114042	0.0125081	0.00308095	4.90004e-05
	rs10071816	A	G	0.187061	-0.010139	0.00251953	5.69994e-05
	rs10118245	C	T	0.707756	-0.0074246	0.00215576	0.000569994
	rs10118866	T	G	0.220988	-0.00494845	0.0023639	0.0359998
	rs1012306	T	C	0.561192	0.00690069	0.00197938	0.000490004
	rs10131645	G	A	0.230013	0.0067298	0.00234175	0.00409996
	rs10131761	A	T	0.188563	0.00376281	0.00251967	0.14
	rs10131890	C	A	0.04917	-0.00756218	0.00455017	0.0969996
	rs10132280	A	C	0.301303	0.00696609	0.00215434	0.0012
	rs10144318	C	A	0.513257	0.00307988	0.00196786	0.12
	rs10163018	T	C	0.371197	0.00581421	0.00202756	0.00409996
	rs10182181	G	A	0.486021	-0.00755803	0.00195977	0.000109999
	rs10193760	T	C	0.564654	0.00235491	0.00197806	0.23
	rs10197031	C	T	0.285059	-0.00208036	0.0021725	0.34
	rs10198345	C	T	0.333095	-0.0055239	0.00208226	0.008
	rs1020548	A	G	0.826647	0.00403241	0.00259385	0.12
	rs10211055	C	T	0.34021	-0.00951599	0.00207189	4.39997e-06
	rs10233430	C	T	0.427066	-0.0206894	0.00198471	1.9002e-25
	rs10243319	C	T	0.392305	0.00882148	0.00200885	1.09999e-05
	rs10263780	A	G	0.137023	0.00213944	0.0028663	0.46
	rs1037117	A	G	0.254731	0.0161057	0.00225649	9.49948e-13
	rs1037587	T	C	0.443021	-0.000332922	0.00197364	0.87
	rs10419198	T	C	0.25274	0.0169443	0.00225228	5.30029e-14
	rs10433609	A	T	0.82084	-0.000606753	0.00256372	0.81
	rs10435879	G	T	0.435928	0.00127686	0.00198023	0.52
	rs1045241	T	C	0.271214	0.0123427	0.00221928	2.69998e-08
	rs1045411	T	C	0.268305	0.000850169	0.00222332	0.7
	rs10460960	A	G	0.887033	-0.0123143	0.00309763	7.00003e-05
	rs1047891	A	C	0.315663	-0.0256666	0.00210473	3.29989e-34
	rs1048303	T	C	0.589639	0.0037904	0.00199712	0.0580003
	rs1048932	A	C	0.413118	0.00165822	0.00199114	0.4
	rs10497810	T	C	0.1813	0.00967873	0.00254829	0.00015
	rs10504477	C	T	0.412293	-0.0121174	0.00199318	1.2e-09
	rs10507274	C	T	0.063903	0.0313909	0.00400701	4.70002e-15
	rs10668	T	G	0.518772	0.00333971	0.00197935	0.0920005
	rs10733051	G	A	0.497375	0.00533732	0.00195826	0.0064
	rs10744146	A	G	0.514181	0.00661449	0.00196653	0.000769999
	rs10745785	T	C	0.663741	0.0055018	0.0020746	0.008
	rs10745954	G	A	0.480326	-0.0143687	0.0019633	2.49977e-13
	rs10748165	T	C	0.504155	0.0110061	0.00196411	2.1e-08
	rs10757831	T	C	0.189393	-0.00323428	0.00250527	0.2
	rs1075901	C	T	0.562424	-0.00129544	0.00197939	0.51
	rs10760678	A	G	0.444278	0.00427786	0.00197835	0.0309999
	rs10768994	C	T	0.434819	0.00235425	0.00198334	0.24
	rs10772055	G	C	0.121454	-0.0019053	0.00299912	0.53
	rs10774579	C	T	0.479292	-0.0157589	0.00196386	1e-15
	rs10779751	G	A	0.730762	-0.00194823	0.0022083	0.38
	rs10795422	G	A	0.690165	-0.00556686	0.00212346	0.00879995
	rs10797115	T	C	0.542565	-0.010292	0.00197495	1.89998e-07
	rs10811901	A	G	0.570155	-0.00236722	0.00198365	0.23
	rs10818810	A	G	0.382747	-0.00153743	0.00201684	0.450001
	rs10818938	A	G	0.431543	-0.00143825	0.00198201	0.47
	rs10830452	G	A	0.329719	-0.00795898	0.00208592	0.000140001
	rs10840606	G	A	0.177585	-0.00479566	0.00259916	0.0649995
	rs10846690	C	T	0.846758	0.0143253	0.00275325	2e-07
	rs10858334	G	C	0.144077	-0.00872059	0.00282354	0.002
	rs10878946	T	C	0.724525	0.00124949	0.00219708	0.57
	rs10883451	C	T	0.496282	0.022096	0.00196056	1.80011e-29
	rs10886017	A	C	0.247778	-0.00475364	0.0022886	0.0379997
	rs10915840	A	G	0.274284	0.00154491	0.0022065	0.48
	rs10920678	G	A	0.562856	-0.00135789	0.00197532	0.49
	rs10923724	T	C	0.568137	-0.00267971	0.00198088	0.18
	rs10929925	A	C	0.427933	0.0058222	0.00198118	0.00329997
	rs10935143	A	G	0.448849	0.00750004	0.00197456	0.00015
	rs10938397	G	A	0.434213	-0.00496687	0.00198367	0.012
	rs10939792	G	C	0.320262	-0.00515088	0.00210453	0.0140001
	rs10942267	G	A	0.317994	-0.00292003	0.00210971	0.17
	rs10947786	A	G	0.215072	0.0143082	0.00239411	2.30001e-09
	rs10950390	T	C	0.208152	-0.0136096	0.00242833	2.1e-08
	rs10951356	T	C	0.329097	-0.000150497	0.00208474	0.94
	rs10955991	C	T	0.681826	-0.0204754	0.00210051	1.9002e-22
	rs10962549	T	C	0.167011	-0.0124287	0.00262938	2.30001e-06
	rs10968114	C	A	0.469285	9.32599e-05	0.00197308	0.96
	rs10971721	T	C	0.106345	0.00359977	0.00318083	0.26
	rs10989568	G	A	0.529071	0.00392488	0.00196926	0.0460002
	rs11001963	T	C	0.581169	-0.000117908	0.00200448	0.95
	rs11009262	T	G	0.057333	-0.0217822	0.00421158	2.30001e-07
	rs11021232	C	T	0.181005	-0.0164557	0.00256026	1.29999e-10
	rs11045171	G	A	0.197589	0.022191	0.00247752	3.29989e-19
	rs11056875	C	T	0.849978	0.00989415	0.00275201	0.00032
	rs11066320	G	A	0.574648	0.0126399	0.00198742	2e-10
	rs11075489	T	C	0.481923	0.00676303	0.00195735	0.000549997
	rs1107850	A	G	0.467557	-0.0232553	0.00196573	2.70023e-32
	rs11084553	G	A	0.154156	-0.00171172	0.00271531	0.53
	rs11096549	T	C	0.719891	0.0020321	0.0021859	0.35
	rs11105839	A	T	0.367603	-0.00201653	0.00204339	0.32
	rs11115176	C	T	0.236875	0.00304111	0.00231028	0.19
	rs11121210	C	T	0.640152	-0.0023395	0.00203632	0.25
	rs11124991	A	T	0.676675	-0.0084569	0.00209636	5.49997e-05
	rs11128904	C	G	0.728801	-0.00940205	0.00220529	2e-05
	rs11129662	G	A	0.330542	-0.00454675	0.00208714	0.0290001
	rs11138082	C	T	0.205515	0.00259637	0.00243164	0.29
	rs11150911	C	A	0.722687	7.91391e-05	0.00219451	0.97
	rs11159261	C	T	0.533734	0.0117702	0.00197279	2.39999e-09
	rs11165643	T	C	0.589902	-0.00319151	0.00198894	0.11
	rs11170468	C	A	0.233242	-0.000859637	0.00232044	0.709999
	rs11170517	C	T	0.864285	0.0207201	0.00286814	5.00035e-13
	rs1117080	G	C	0.302604	0.00429941	0.00214335	0.0449997
	rs11173522	A	C	0.214385	-0.00752257	0.00239079	0.0017
	rs11223585	T	C	0.374465	0.00259116	0.00202488	0.2
	rs11226108	C	G	0.191516	-0.0146559	0.00249387	4.20001e-09
	rs11228212	G	C	0.123857	0.0302662	0.0029776	2.90001e-24
	rs11228938	A	G	0.121432	-0.0120855	0.00300212	5.69994e-05
	rs11231138	G	C	0.372329	-0.00948285	0.00202989	2.99999e-06
	rs11251352	G	A	0.602746	-0.000848151	0.00200842	0.67
	rs1125804	A	G	0.480738	-0.000202918	0.00196186	0.92
	rs112771035	G	C	0.072032	-0.0239796	0.00379104	2.5e-10
	rs1132274	A	C	0.154087	-0.0287721	0.0027161	3.19963e-26
	rs113761591	T	C	0.20031	-0.0107979	0.00245694	1.09999e-05
	rs11496125	T	C	0.425475	-0.000109838	0.0019956	0.96
	rs11538	G	A	0.171937	-0.00593144	0.00260407	0.0230001
	rs11577094	T	C	0.083605	0.0019161	0.00353732	0.59
	rs1158684	A	G	0.514522	-0.00269261	0.00196653	0.17
	rs1158805	A	C	0.374366	0.0117157	0.00202726	7.49998e-09
	rs11611246	T	G	0.211576	-0.00204504	0.00239963	0.39
	rs11632618	A	G	0.06962	0.108049	0.00384587	1.09901e-173
	rs11635675	G	T	0.343346	-0.000409252	0.00206258	0.84
	rs11640494	A	G	0.456673	-0.0129813	0.00196703	4.10015e-11
	rs11645157	G	T	0.494617	0.0153884	0.00195207	3.19963e-15
	rs11653260	G	A	0.21504	-0.0129096	0.00239928	7.39997e-08
	rs11658335	T	C	0.59164	0.00195963	0.00199397	0.33
	rs11658786	A	G	0.666814	0.0254186	0.00208204	2.80027e-34
	rs11658872	T	C	0.056732	-0.0242848	0.00425335	1.09999e-08
	rs1168124	T	C	0.65073	0.0426112	0.00205353	1.20005e-95
	rs11687101	C	G	0.776311	0.00677189	0.00235986	0.00409996
	rs11713193	A	G	0.515139	-0.0171039	0.00196089	2.70023e-18
	rs11736228	T	A	0.250778	0.00192047	0.00225986	0.4
	rs11739877	T	C	0.621927	-0.00362437	0.002025	0.0729995
	rs11753081	G	T	0.174674	0.00358871	0.00258182	0.16
	rs11754747	T	C	0.255314	-0.00406137	0.00226289	0.0729995
	rs11780610	T	C	0.715484	-0.0133011	0.00217072	8.9e-10
	rs11781222	C	T	0.138068	-0.00738762	0.00284936	0.00949992
	rs11790280	C	T	0.380488	0.00195569	0.00202643	0.33
	rs11792069	G	A	0.183297	-0.00330412	0.00253986	0.19
	rs11792311	A	G	0.240014	0.00153459	0.00230969	0.51
	rs11847697	T	C	0.04386	-0.0118287	0.00479841	0.0140001
	rs11855853	T	C	0.269337	0.00594012	0.00221734	0.00739997
	rs11866815	T	C	0.252303	0.00516895	0.00225265	0.0219999
	rs1187352	C	T	0.653746	-0.00404112	0.00206479	0.05
	rs11880219	A	T	0.181729	-0.0189794	0.00254427	8.69961e-14
	rs11880870	G	A	0.479845	0.00284735	0.00196254	0.15
	rs11883967	C	A	0.661512	0.0121719	0.0020767	4.60002e-09
	rs11904490	A	C	0.385915	0.00420157	0.00201312	0.0369999
	rs11915371	C	A	0.207253	-0.00765477	0.0024218	0.0016
	rs11938781	C	T	0.165382	-0.0122061	0.00265052	4.09996e-06
	rs11945861	A	G	0.237952	0.00753584	0.00232026	0.0012
	rs11951673	T	C	0.397566	0.00135414	0.00200612	0.5
	rs11961755	A	G	0.248059	-0.00939481	0.00227742	3.69999e-05
	rs1199334	G	A	0.815606	-0.00121418	0.00252558	0.630001
	rs12022461	A	G	0.168874	0.00474071	0.00261111	0.0690001
	rs12035349	G	A	0.128503	-0.00386708	0.0029545	0.19
	rs12041258	C	T	0.227903	0.00378298	0.00233238	0.1
	rs12044597	G	A	0.50844	-0.0093544	0.00195896	1.79999e-06
	rs12046972	C	T	0.56407	-0.0118766	0.00197233	1.7e-09
	rs12052672	G	T	0.26871	-0.00103266	0.00220783	0.64
	rs12062845	A	C	0.215206	-0.00550091	0.00238242	0.021
	rs12065553	G	A	0.30019	-0.005432	0.00213469	0.0109999
	rs12098284	T	C	0.123901	-0.00199619	0.00297685	0.5
	rs12101393	G	C	0.216876	0.0038937	0.00238774	0.1
	rs12129540	T	C	0.042555	-0.0319449	0.00484943	4.49987e-11
	rs12147845	T	C	0.116241	-0.000139653	0.00307449	0.96
	rs12149756	A	G	0.261639	-0.00293052	0.00222239	0.19
	rs12150665	C	T	0.408307	0.00161726	0.00199696	0.42
	rs1218822	A	G	0.66146	-0.00669274	0.00207942	0.00129999
	rs12189178	T	C	0.032381	-0.0269881	0.00555998	1.2e-06
	rs12206564	C	T	0.494727	-0.00883931	0.00196352	6.69993e-06
	rs1227247	C	T	0.330014	-0.00448915	0.00209433	0.032
	rs12299814	A	C	0.243475	0.00077433	0.00228679	0.73
	rs12325419	A	G	0.116186	-0.00563455	0.00304483	0.064
	rs12351518	C	G	0.105724	0.0141437	0.00319825	9.80009e-06
	rs12364470	G	T	0.164542	-0.00720761	0.00264226	0.0064
	rs1240820	A	G	0.293196	0.010443	0.00216306	1.40001e-06
	rs12411886	A	C	0.077383	-0.00583123	0.00367192	0.11
	rs1241986	A	G	0.849146	0.00132628	0.0027553	0.630001
	rs12422552	C	G	0.268501	0.00792599	0.00222129	0.000359998
	rs12429545	A	G	0.129402	-0.00540548	0.00295357	0.0669993
	rs12436555	A	G	0.173179	-0.0146547	0.00260342	1.79999e-08
	rs12439798	T	G	0.433615	-0.00461652	0.00197921	0.02
	rs12443621	G	A	0.468204	-0.00339209	0.00195468	0.0830004
	rs12446632	A	G	0.142385	0.0138581	0.0027927	7.00003e-07
	rs12448257	A	G	0.215578	-0.00591073	0.00238784	0.0129999
	rs12454712	C	T	0.376923	0.00417917	0.00202206	0.0389996
	rs12475332	G	T	0.261048	0.0109903	0.00222847	8.09991e-07
	rs12477088	C	T	0.410608	4.48069e-05	0.00198768	0.98
	rs12485478	G	A	0.026584	-0.0388194	0.00611309	2.19999e-10
	rs12488237	C	T	0.057389	-0.00679629	0.00421378	0.11
	rs12502727	G	A	0.110165	0.00531111	0.00314242	0.0909997
	rs12516070	C	T	0.516195	0.00880097	0.00198949	9.69996e-06
	rs1252425	G	C	0.655816	0.00724341	0.00207359	0.000479999
	rs12538435	G	A	0.261912	0.00315351	0.00223114	0.16
	rs12564992	G	A	0.110991	-0.0153347	0.00311569	8.60003e-07
	rs12575456	A	G	0.321706	0.0349276	0.00209421	1.9002e-62
	rs12593036	G	A	0.304425	0.00516998	0.002135	0.015
	rs12595158	T	C	0.019511	0.0194226	0.00708229	0.0061
	rs12595749	G	A	0.422889	0.0039712	0.0019822	0.0449997
	rs12602912	T	C	0.19529	-0.00422277	0.00247603	0.0879995
	rs1260326	C	T	0.604673	-0.0258112	0.00200095	4.49987e-38
	rs12604935	C	A	0.373877	0.000784335	0.00202514	0.7
	rs12615778	G	A	0.293937	0.00438027	0.00215389	0.0420001
	rs12620249	G	A	0.145522	-0.00316186	0.00277713	0.25
	rs12628784	G	A	0.231391	-0.0143948	0.00233291	6.80002e-10
	rs1263627	T	A	0.233652	0.000640241	0.00232307	0.780001
	rs12652212	G	A	0.418183	0.000385961	0.00199131	0.85
	rs1266874	G	A	0.349562	0.00298777	0.00205717	0.15
	rs12675063	T	A	0.11606	-4.87251e-05	0.003056	0.99
	rs12680842	G	A	0.317261	0.00678798	0.00210633	0.00129999
	rs12686780	T	C	0.175006	-0.0122667	0.00258358	2.1e-06
	rs12692596	T	C	0.372134	-0.00823573	0.00202427	4.70002e-05
	rs12740374	T	G	0.220913	0.0442974	0.00235869	1.10002e-78
	rs12759296	G	T	0.312575	-0.000778895	0.00210819	0.709999
	rs12762034	C	T	0.077151	-0.016018	0.00367754	1.29999e-05
	rs1277723	A	G	0.774158	-0.00322392	0.00235178	0.17
	rs12779328	T	C	0.28328	-0.00289811	0.00217848	0.18
	rs12803463	A	G	0.080972	0.0162802	0.00359655	5.99998e-06
	rs12814794	A	G	0.753632	0.00851554	0.00228604	0.0002
	rs1285997	G	C	0.710374	0.000467914	0.00216916	0.83
	rs12885454	A	C	0.355289	0.0051556	0.00205562	0.012
	rs12888545	G	A	0.251259	-0.00099438	0.00227149	0.66
	rs12888955	A	G	0.657081	0.0114185	0.00206645	3.29997e-08
	rs12905439	G	C	0.357432	0.00230204	0.00204835	0.26
	rs12926854	G	A	0.269879	0.0088902	0.0022088	5.69994e-05
	rs12939549	G	A	0.439774	0.0044323	0.0019758	0.025
	rs12953970	A	G	0.18014	-9.83312e-05	0.0025599	0.97
	rs1296328	C	A	0.559166	0.00433302	0.00198628	0.0290001
	rs12975319	A	G	0.301908	-0.0134853	0.00215172	3.69999e-10
	rs12987470	T	A	0.294649	0.012042	0.00215213	2.19999e-08
	rs12989476	T	C	0.355614	-0.00398903	0.00204854	0.0519996
	rs12998038	T	C	0.258661	0.00822987	0.00224993	0.00025
	rs13012099	A	G	0.349726	0.00274756	0.00205937	0.18
	rs13021737	G	A	0.828249	-0.00719059	0.0025931	0.00560003
	rs13034320	C	G	0.253269	-0.00838735	0.00226995	0.000219999
	rs13072095	T	C	0.666752	0.00102057	0.00207875	0.62
	rs13072412	A	C	0.504836	0.00669034	0.00195878	0.00064
	rs13107325	T	C	0.074994	-0.071753	0.00372931	1.69981e-82
	rs13110266	A	G	0.416664	0.00294454	0.00199437	0.14
	rs13111599	G	A	0.737167	0.012144	0.00222988	5.19996e-08
	rs13159555	G	A	0.206573	0.000264683	0.00243013	0.91
	rs1316369	G	A	0.322564	0.00223721	0.00210319	0.29
	rs13168288	G	A	0.240542	0.00379858	0.00232476	0.1
	rs13174863	G	A	0.148193	-0.00103417	0.002786	0.709999
	rs13184896	T	G	0.432551	0.00413864	0.00198016	0.0369999
	rs13191362	G	A	0.124325	0.0112242	0.00298008	0.00017
	rs1320903	A	G	0.319852	-0.00984798	0.00210501	2.90001e-06
	rs1321432	C	A	0.6282	0.0012205	0.00204183	0.55
	rs13217620	T	C	0.108414	-0.030252	0.00320106	3.40017e-21
	rs13227433	G	T	0.259063	-0.00113601	0.00223945	0.61
	rs13227658	T	C	0.552131	0.00385104	0.00197782	0.0519996
	rs13250058	T	G	0.685627	-0.00104434	0.00211083	0.62
	rs13263073	C	A	0.186823	-0.011002	0.00256391	1.79999e-05
	rs13263601	C	A	0.348585	-0.00634477	0.00205019	0.002
	rs13267015	T	C	0.282536	0.00162826	0.00217429	0.450001
	rs13269725	G	A	0.078354	-0.0190649	0.00364614	1.7e-07
	rs1327259	G	A	0.387639	-0.00176439	0.00201918	0.38
	rs13290794	A	G	0.368046	-0.00322076	0.00203262	0.11
	rs13292976	T	C	0.436311	0.00342304	0.0019774	0.0830004
	rs13329567	T	C	0.222875	0.00285107	0.00234705	0.22
	rs1336486	G	T	0.328472	-0.00316767	0.00209653	0.13
	rs13389219	T	C	0.39254	0.0199272	0.00200433	2.70023e-23
	rs13411625	T	A	0.216494	-0.0135511	0.00238121	1.29999e-08
	rs13417156	C	T	0.432744	-0.00877858	0.00197897	9.20005e-06
	rs13432055	C	T	0.287114	0.000950695	0.00217888	0.66
	rs1363695	T	C	0.225923	-0.00197983	0.0023681	0.4
	rs1365466	T	C	0.743637	0.00673164	0.00225001	0.00280001
	rs1371108	A	C	0.317743	-0.00232894	0.00210546	0.27
	rs1394879	C	G	0.412062	0.00239654	0.00199626	0.23
	rs1395221	T	G	0.397633	-0.0132838	0.00201044	3.90032e-11
	rs1399471	G	C	0.742465	-0.00558879	0.00224399	0.0129999
	rs1402025	C	T	0.22629	0.000298938	0.00234552	0.9
	rs1409818	T	C	0.101215	-0.00407799	0.00326537	0.21
	rs141062196	A	G	0.194469	-0.0144218	0.00248098	6.1e-09
	rs1412235	C	G	0.324404	-0.0107134	0.00209554	3.2e-07
	rs1421334	C	A	0.549112	0.00399326	0.00197782	0.0430002
	rs142288236	T	C	0.014698	-0.0589232	0.00821086	7.19946e-13
	rs14291	C	T	0.381752	-0.0107143	0.00201486	1.09999e-07
	rs1430387	C	T	0.42333	0.00421709	0.00199104	0.0340001
	rs1431659	G	A	0.728407	0.0115661	0.00221029	1.7e-07
	rs1436344	C	G	0.583203	-0.00400075	0.00198975	0.0439997
	rs1452075	T	C	0.734506	-0.00849677	0.00221936	0.000129999
	rs145276599	C	T	0.110121	0.0352951	0.00313364	1.99986e-29
	rs1454148	T	C	0.26555	-0.00281885	0.00222173	0.2
	rs1465900	C	A	0.216318	0.00377239	0.00240579	0.12
	rs1468642	A	T	0.345108	-0.0157182	0.00206304	2.60016e-14
	rs1472267	G	A	0.375152	-0.00874309	0.0020234	1.6e-05
	rs1476322	A	G	0.560399	-0.00577382	0.00197033	0.00340001
	rs1477199	G	A	0.136879	-0.00547909	0.00283804	0.0539995
	rs1485038	T	C	0.807655	-0.00276228	0.00250378	0.27
	rs1492767	T	C	0.505354	-0.00767107	0.00195981	9.09997e-05
	rs1503526	C	T	0.480249	-0.0053139	0.00196452	0.00680002
	rs150483923	A	C	0.225932	0.0197365	0.0023555	5.30029e-17
	rs15052	C	T	0.175789	0.0171024	0.00258323	3.59998e-11
	rs1511471	A	G	0.317021	-0.00234151	0.00211246	0.27
	rs1512914	T	G	0.612431	0.00391044	0.00201451	0.0519996
	rs1517500	T	C	0.827419	0.0134142	0.00259611	2.39999e-07
	rs1522569	G	T	0.18424	0.00537252	0.00253703	0.0340001
	rs1523768	A	G	0.675199	0.00337679	0.00209718	0.11
	rs1524277	T	C	0.521949	0.00722459	0.00196649	0.000239999
	rs1528435	T	C	0.621046	-0.00613488	0.00202154	0.00239999
	rs1530344	A	G	0.53588	-0.0064611	0.0019734	0.00109999
	rs1534696	A	C	0.540982	0.0126455	0.00196773	1.29999e-10
	rs155510	T	G	0.802708	-0.00539028	0.00246149	0.0290001
	rs1579200	C	T	0.828403	0.00473777	0.00259888	0.0680002
	rs1579557	T	C	0.295855	-0.00733138	0.00215051	0.000649995
	rs159032	T	C	0.246044	-0.00413479	0.00228209	0.0700003
	rs1593304	G	A	0.792862	0.00465024	0.00244203	0.0569994
	rs1625427	C	T	0.36151	0.00112128	0.00205112	0.58
	rs1634350	A	C	0.420472	-0.00639476	0.00199927	0.00140001
	rs1635853	G	T	0.586726	0.00556761	0.00199116	0.00519996
	rs1657930	A	G	0.80306	-0.000894311	0.00246013	0.719999
	rs1658820	T	G	0.245741	-0.00896842	0.0022892	8.9e-05
	rs1668633	T	C	0.570698	-0.00515031	0.00198889	0.00959997
	rs16844296	A	G	0.212066	-0.0140345	0.00240341	5.19996e-09
	rs16849710	G	A	0.528528	-0.00385738	0.00197158	0.05
	rs16851483	T	G	0.066137	-0.0159156	0.00395074	5.60003e-05
	rs16864515	A	C	0.095473	-0.0177875	0.0033376	9.90011e-08
	rs16871902	A	G	0.486318	-0.003422	0.00196402	0.0810009
	rs16885512	G	C	0.079595	-0.0183108	0.00365592	5.49997e-07
	rs16903232	T	C	0.089303	-0.00382522	0.00344035	0.27
	rs16903285	C	T	0.13085	-0.00487398	0.00292278	0.0949992
	rs16906845	A	G	0.05688	0.00692999	0.00422509	0.1
	rs16907751	T	C	0.096414	-0.00302449	0.00332359	0.36
	rs16932761	A	G	0.251842	0.00518609	0.00226433	0.0219999
	rs16940823	A	C	0.18454	0.00952762	0.0025515	0.000189998
	rs16953475	G	A	0.534101	0.0199497	0.00196209	2.80027e-24
	rs16965225	T	G	0.066531	-0.00139021	0.00396641	0.73
	rs16966801	G	A	0.196794	-0.00626682	0.00247009	0.0109999
	rs16975758	A	G	0.376792	0.00858124	0.00203653	2.5e-05
	rs17001561	A	G	0.151475	-0.00399487	0.00274003	0.14
	rs17014375	G	T	0.132199	-0.00521236	0.00289503	0.0719996
	rs17015701	A	G	0.194349	-0.00625949	0.00247387	0.0109999
	rs17039171	G	A	0.029019	-0.0329755	0.00587258	2e-08
	rs17041868	C	T	0.064028	-0.0169282	0.00399634	2.30001e-05
	rs1704190	A	G	0.6362	-0.00822427	0.00203559	5.30005e-05
	rs17056301	C	T	0.256668	-0.00117968	0.00225552	0.6
	rs17069831	T	C	0.283195	0.0013599	0.00218816	0.53
	rs17094222	C	T	0.213811	-0.0083111	0.00240164	0.000539995
	rs17096510	C	A	0.133913	6.34542e-05	0.00289516	0.98
	rs17119937	C	T	0.066638	-0.000597394	0.00396779	0.88
	rs17138358	C	G	0.398512	-0.0261653	0.00200552	6.59933e-39
	rs17171818	T	C	0.204015	0.000848561	0.00243017	0.73
	rs17185038	G	C	0.066653	0.0176168	0.00392223	7.10003e-06
	rs1718859	C	T	0.584514	0.011619	0.00199695	5.89997e-09
	rs17201143	T	C	0.323164	0.00243251	0.00210317	0.25
	rs17203016	G	A	0.200467	-0.00276078	0.00245169	0.26
	rs17207196	T	C	0.418914	0.00403394	0.0019891	0.0430002
	rs17272434	A	G	0.305652	0.00318813	0.00214307	0.14
	rs17321999	A	C	0.209685	-0.0148927	0.00239275	4.79999e-10
	rs17326656	T	G	0.238733	-0.0181882	0.00230557	3.10027e-15
	rs17391694	T	C	0.13702	-0.00333685	0.00283816	0.24
	rs17399237	C	T	0.560789	0.00140156	0.00197407	0.48
	rs17405819	C	T	0.297863	-0.00126679	0.00214185	0.55
	rs17424278	C	A	0.103295	-0.00931898	0.00321906	0.00379997
	rs17446091	C	T	0.201745	-0.00368679	0.00244084	0.13
	rs17450772	C	T	0.111888	-0.00862091	0.00311358	0.00560003
	rs174566	G	A	0.350206	-0.0349039	0.00205457	1e-64
	rs17513613	C	T	0.328346	-0.00244122	0.00209653	0.24
	rs175165	G	T	0.395683	0.00377921	0.0020138	0.061
	rs17522122	T	G	0.471327	-0.00308687	0.00197568	0.12
	rs17531363	C	A	0.29679	0.0029779	0.00215635	0.17
	rs1760940	C	A	0.246988	0.00979786	0.0022793	1.7e-05
	rs17619973	G	A	0.074805	0.010087	0.00373155	0.00690001
	rs17636031	C	T	0.290203	-0.00880841	0.002169	4.90004e-05
	rs17681708	C	T	0.328998	0.00945118	0.00209055	6.19998e-06
	rs17695092	G	T	0.301661	-0.00556147	0.00213674	0.00920005
	rs17720922	T	C	0.190243	0.00017725	0.00249969	0.94
	rs17724992	G	A	0.267962	0.00656662	0.00221963	0.00309999
	rs17740942	A	T	0.115199	0.0190837	0.00315204	1.40001e-09
	rs17767510	C	G	0.176539	0.000930622	0.00258385	0.719999
	rs17789218	C	T	0.244715	-0.00132665	0.00227975	0.56
	rs17805532	T	C	0.054291	0.001161	0.0043395	0.79
	rs17806379	T	C	0.182614	0.00207854	0.00254739	0.41
	rs1787267	C	G	0.060394	0.0143993	0.0041137	0.000460002
	rs1800961	T	C	0.031062	-0.149001	0.00566244	1.30017e-152
	rs1805207	T	C	0.641372	-0.0035883	0.00204447	0.0790005
	rs1818917	T	C	0.512387	0.00959312	0.00196376	1e-06
	rs1819844	G	A	0.829522	0.00256943	0.00261101	0.33
	rs1823291	A	G	0.697208	0.0109907	0.00213955	2.80001e-07
	rs1829130	C	T	0.308171	-0.00010907	0.00212488	0.96
	rs183078	G	A	0.40253	0.0143117	0.00200344	9.09913e-13
	rs1852006	A	G	0.356889	0.00518756	0.00204652	0.0109999
	rs1853639	A	G	0.627163	0.00189887	0.00203199	0.35
	rs1862069	A	G	0.540052	0.0118792	0.00196737	1.6e-09
	rs1862205	A	G	0.404644	0.0110691	0.00200091	3.2e-08
	rs1863652	A	G	0.347693	0.00541691	0.0020573	0.00850002
	rs1864167	A	G	0.535401	-0.0154436	0.00197934	6.09958e-15
	rs1865341	T	C	0.761303	-0.00439209	0.00230898	0.0569994
	rs1865989	T	A	0.621258	0.000864273	0.00203367	0.67
	rs1884389	T	C	0.438298	0.00274235	0.00198741	0.17
	rs1884589	C	A	0.565964	-0.0109758	0.00198211	3.09999e-08
	rs1885728	A	G	0.681818	-0.00351154	0.00211932	0.0980009
	rs1891215	C	T	0.456622	-0.00636926	0.00197451	0.00129999
	rs1895957	G	T	0.775775	-0.00248552	0.00236028	0.29
	rs1899689	T	C	0.389791	-0.00377688	0.00201077	0.0599998
	rs1899898	C	T	0.336105	0.00696314	0.00207102	0.000769999
	rs1912631	A	G	0.40455	-0.000827944	0.00199672	0.68
	rs1927790	C	T	0.413239	-0.00513141	0.00199652	0.01
	rs1928295	C	T	0.430753	0.00441186	0.00197954	0.0259998
	rs1937683	T	C	0.665621	-0.00223366	0.00208359	0.28
	rs1941697	A	G	0.44938	-0.00532186	0.00196931	0.00690001
	rs1945941	A	G	0.563047	0.00537423	0.00198233	0.00669993
	rs1964927	G	A	0.64617	-0.00448398	0.00206107	0.0299999
	rs1982441	T	G	0.130395	-0.00239505	0.00291465	0.41
	rs1982725	T	C	0.4738	-0.00199227	0.00197596	0.31
	rs1990573	G	A	0.69361	-0.00687739	0.00211969	0.0012
	rs1993709	G	A	0.80332	-0.0111322	0.0024634	6.19998e-06
	rs2000	A	G	0.032511	0.00287391	0.00554356	0.6
	rs2007231	T	C	0.644846	-4.38583e-05	0.00204383	0.98
	rs200810	C	T	0.371569	0.00505122	0.00202685	0.0129999
	rs2009416	T	C	0.358144	0.00719665	0.00204696	0.000439997
	rs201441	G	T	0.580725	-0.010565	0.0019914	1.09999e-07
	rs2029085	A	G	0.104967	0.00743232	0.00318976	0.02
	rs2035831	C	G	0.331907	0.00728385	0.00208939	0.000490004
	rs2044469	G	A	0.34908	-0.00274431	0.00206613	0.18
	rs2051559	C	T	0.132508	-0.00410991	0.00290347	0.16
	rs2053865	T	C	0.569427	0.002788	0.00198069	0.16
	rs2057316	C	T	0.955645	0.00216699	0.00478553	0.649999
	rs2061813	T	A	0.753342	-0.00106786	0.00227168	0.64
	rs2063177	A	G	0.358197	-0.00200729	0.00204644	0.33
	rs2065418	G	T	0.360496	0.006196	0.00203968	0.00239999
	rs2066714	C	T	0.128552	0.054303	0.00292716	7.89951e-77
	rs2068888	A	G	0.450403	0.0134211	0.00197105	9.79941e-12
	rs2071379	G	A	0.595245	-0.0214336	0.00199927	8.10028e-27
	rs2077460	T	C	0.376217	-0.000321191	0.00202182	0.87
	rs208015	C	T	0.931671	0.00880182	0.003894	0.0239999
	rs2080454	A	C	0.613405	0.00211388	0.00201441	0.29
	rs2094474	C	A	0.293567	-0.00160105	0.00215785	0.46
	rs2098918	T	C	0.455068	0.00980232	0.00197203	6.69993e-07
	rs2119753	G	A	0.390398	0.0046161	0.0020139	0.0219999
	rs2122042	T	G	0.208464	-0.00119231	0.00241289	0.62
	rs2124499	C	G	0.368906	0.00562188	0.00203465	0.00569994
	rs2143253	A	G	0.126305	0.0071595	0.00296806	0.016
	rs2143624	A	G	0.377571	-0.00312537	0.00203508	0.12
	rs2155220	T	C	0.437969	-0.00719458	0.00196999	0.000259998
	rs2155645	T	C	0.252797	0.00447597	0.00226208	0.0479999
	rs215634	G	A	0.61199	0.00625838	0.00202046	0.002
	rs2159607	T	G	0.810911	-0.0199541	0.00250441	1.59993e-15
	rs2160077	A	G	0.424588	0.00621502	0.00198927	0.00179999
	rs2161097	T	C	0.438343	-0.0067697	0.00197697	0.000619998
	rs2162524	C	T	0.321573	-0.00363262	0.00209767	0.0830004
	rs2170382	T	C	0.114083	-0.0130027	0.00308866	2.59998e-05
	rs217433	C	T	0.201366	-0.00540369	0.00245792	0.0280001
	rs2174367	T	G	0.307542	6.95621e-05	0.00212376	0.97
	rs2175766	C	A	0.539656	0.0104114	0.00197037	1.29999e-07
	rs217671	G	A	0.27271	-0.00381942	0.00220945	0.0840001
	rs2190788	T	G	0.319775	-0.00790917	0.00211507	0.000179999
	rs2190890	C	T	0.255686	0.00771623	0.00225415	0.000619998
	rs2195086	G	T	0.16383	-0.0046313	0.00265444	0.0810009
	rs2198679	G	A	0.471834	-0.00116233	0.00197387	0.56
	rs2228213	A	G	0.346358	0.00619257	0.00205989	0.00259998
	rs223051	T	C	0.668779	-0.0017303	0.00208414	0.41
	rs2235564	T	C	0.341634	-0.00321862	0.0020673	0.12
	rs2245095	T	C	0.088862	-0.025599	0.00344877	1.10002e-13
	rs2245368	T	C	0.830815	-0.00140512	0.0026142	0.59
	rs2246012	C	T	0.166338	-0.0167535	0.00263183	1.89998e-10
	rs2247355	T	C	0.182653	0.0177172	0.00253838	2.99985e-12
	rs2256609	G	A	0.189292	-0.0320956	0.00251011	1.9002e-37
	rs2269828	A	G	0.3231	0.00815535	0.00211254	0.000109999
	rs2270778	T	C	0.590502	0.000649717	0.00199692	0.74
	rs2274550	T	C	0.14185	0.00361852	0.00281975	0.2
	rs2281819	A	T	0.23006	0.0128788	0.00233371	3.40001e-08
	rs2283093	T	C	0.202786	-0.010793	0.0024394	9.69996e-06
	rs2289379	T	C	0.395676	0.00465822	0.00201413	0.021
	rs2293605	T	C	0.120491	0.0110648	0.00301562	0.000239999
	rs2297409	A	G	0.194714	-0.0366326	0.00247546	1.50003e-49
	rs2298624	T	C	0.132474	0.0319587	0.00288956	1.99986e-28
	rs2303083	A	G	0.194032	0.00226611	0.00246963	0.36
	rs2306537	G	A	0.308032	-0.00548946	0.00212474	0.00980009
	rs2307111	C	T	0.394905	0.00818998	0.00200921	4.60002e-05
	rs2317299	C	T	0.554649	0.00463913	0.00198099	0.0189998
	rs2322622	C	T	0.372487	-0.00927059	0.00203753	5.39995e-06
	rs235314	T	C	0.532284	-0.0214751	0.00197484	1.50003e-27
	rs2357760	A	G	0.679606	-0.00305309	0.00210564	0.15
	rs2364723	C	G	0.319194	0.0094668	0.00210734	7.00003e-06
	rs2365389	T	C	0.40804	0.00508188	0.00200179	0.0109999
	rs2367112	G	T	0.49757	0.00348249	0.00196452	0.0759994
	rs236987	C	T	0.6066	-0.0129884	0.00200918	1e-10
	rs2371984	G	T	0.873232	0.00607701	0.00294917	0.0389996
	rs2419605	G	A	0.147796	-0.0312837	0.00277987	2.19989e-29
	rs2425840	C	A	0.409407	-0.00230205	0.00200071	0.25
	rs2429150	C	A	0.406522	-0.00671868	0.00200457	0.0008
	rs2440452	G	T	0.86673	0.000538875	0.00288095	0.85
	rs2467594	G	A	0.631384	-0.0066778	0.00203481	0.001
	rs2479958	G	A	0.516851	0.00176189	0.00198966	0.38
	rs248139	A	G	0.201021	-0.000754039	0.00246728	0.760001
	rs2494747	T	G	0.615762	-0.0322265	0.00202366	4.30031e-57
	rs2516739	A	G	0.219269	0.00813651	0.00235801	0.000560003
	rs2520096	G	A	0.270128	0.0140397	0.00221413	2.30001e-10
	rs2534596	G	A	0.380142	0.00993182	0.00203307	1e-06
	rs2543132	C	G	0.812251	-0.00693131	0.00251416	0.00580003
	rs2605603	A	G	0.481461	0.00244005	0.00196398	0.21
	rs2612579	T	C	0.683913	-0.00435922	0.00212276	0.04
	rs2619976	T	C	0.413333	-0.00253061	0.002004	0.21
	rs262130	T	C	0.188213	-0.00130475	0.00250531	0.6
	rs263041	G	A	0.629304	0.00144325	0.00202901	0.48
	rs2631681	T	C	0.323404	-0.00270571	0.00209482	0.2
	rs2642438	G	A	0.702624	0.0291285	0.00213949	3.29989e-42
	rs2645979	A	G	0.357353	0.00904051	0.00204553	9.90011e-06
	rs267738	G	T	0.219299	0.0343761	0.00236534	7.50067e-48
	rs2717926	T	C	0.669452	-0.00158972	0.0020865	0.450001
	rs2723065	G	A	0.376762	0.0121197	0.00202127	2e-09
	rs2733287	C	A	0.488827	-0.000331717	0.00196343	0.87
	rs273504	G	A	0.422162	-0.00580544	0.00198596	0.00350002
	rs273697	A	G	0.474185	-0.00316606	0.0019659	0.11
	rs2740488	C	A	0.265536	-0.0804019	0.00222407	3.59749e-286
	rs2744974	T	C	0.327901	-0.020656	0.00208846	4.60045e-23
	rs2796456	C	A	0.269269	0.00132398	0.00221728	0.55
	rs2800710	C	T	0.518189	-0.0138856	0.00196081	1.39991e-12
	rs2803619	C	G	0.724683	-0.0374903	0.00219505	2.09991e-65
	rs2804894	A	G	0.734838	0.0162537	0.00224777	4.79954e-13
	rs2820311	G	A	0.335714	-0.00634767	0.0020705	0.00219999
	rs2832283	A	G	0.21511	0.00110474	0.00240391	0.649999
	rs2836964	C	T	0.367881	0.00682719	0.00203831	0.000809991
	rs2837398	C	A	0.404252	-0.000459151	0.00200482	0.82
	rs284227	T	C	0.75711	0.00605129	0.00228411	0.00809991
	rs2850969	C	T	0.14882	-0.00249658	0.00275901	0.37
	rs2865805	C	A	0.310898	-0.00814763	0.00212153	0.00012
	rs28715400	G	C	0.298526	0.0114862	0.00214526	8.60003e-08
	rs2875762	C	G	0.242759	-0.00547855	0.00229474	0.017
	rs28824216	T	C	0.021793	0.0378245	0.00674912	2.1e-08
	rs2890652	C	T	0.160392	-0.00920991	0.00266743	0.000549997
	rs2899663	G	A	0.508174	0.00173427	0.00195971	0.38
	rs2910949	G	T	0.354888	0.0130743	0.00205782	2.1e-10
	rs2923078	T	A	0.282356	-0.0187362	0.0021738	6.70039e-18
	rs2925979	C	T	0.69987	0.0285287	0.00212908	6.09958e-41
	rs2943645	T	C	0.646764	-0.0338732	0.00204772	1.80011e-61
	rs2959592	C	T	0.18888	0.00467763	0.00251467	0.0629999
	rs2963468	G	A	0.235288	-0.0173619	0.00232896	8.99912e-14
	rs2964012	G	A	0.662496	0.0127013	0.00207587	9.40005e-10
	rs2973564	G	A	0.299868	0.00555806	0.00214301	0.00949992
	rs298563	C	T	0.823065	0.00685839	0.00259695	0.00830004
	rs29941	G	A	0.674156	-0.00334253	0.00209768	0.11
	rs3007105	T	C	0.423894	-0.00495603	0.00199355	0.0129999
	rs3184504	C	T	0.517316	0.0165819	0.00196172	2.80027e-17
	rs3209570	A	G	0.396544	-0.00226676	0.00202418	0.26
	rs323742	T	A	0.025209	-0.00266099	0.00631348	0.67
	rs326896	T	C	0.397194	0.00444709	0.00200703	0.0269998
	rs328049	A	G	0.468833	0.00343675	0.00197087	0.0810009
	rs329277	G	T	0.48545	9.80373e-05	0.00197395	0.96
	rs330042	A	G	0.265727	0.012411	0.00222128	2.30001e-08
	rs331949	C	T	0.37086	-0.00583113	0.00203271	0.00409996
	rs33485	T	C	0.73679	-0.00142391	0.00222637	0.52
	rs340025	C	T	0.579899	0.0075954	0.0019912	0.000140001
	rs34138141	T	G	0.280674	-0.0180909	0.00218637	1.29987e-16
	rs34180494	A	C	0.726236	0.0128704	0.00219833	4.79999e-09
	rs343	A	C	0.083018	0.102814	0.0035773	1.1995e-181
	rs349088	A	C	0.500722	0.00328804	0.0019677	0.0949992
	rs34940374	A	G	0.182951	-0.0150078	0.0025433	3.59998e-09
	rs35580606	G	A	0.517033	-0.00801682	0.00196669	4.60002e-05
	rs35650976	T	C	0.300228	0.0151015	0.00215138	2.19989e-12
	rs35745599	T	C	0.238631	0.0284306	0.0022991	4.00037e-35
	rs36092527	C	T	0.115066	-0.0130995	0.00307061	2e-05
	rs3733890	A	G	0.292696	-0.0116607	0.00215407	6.19998e-08
	rs3736485	G	A	0.539222	0.000575562	0.00197186	0.77
	rs3736802	C	T	0.515716	0.0162483	0.00196516	1.39991e-16
	rs3746915	G	A	0.580922	0.00895514	0.00199649	7.29995e-06
	rs3749748	T	C	0.247259	0.0220635	0.00228295	4.30031e-22
	rs3754963	T	A	0.25486	0.00142362	0.00224789	0.53
	rs3763236	C	T	0.508997	0.0213149	0.00196098	1.59993e-27
	rs3764835	A	G	0.152829	0.00639122	0.00272838	0.0189998
	rs3766430	C	T	0.451892	-0.00406387	0.00197022	0.0389996
	rs3772882	A	C	0.372856	-0.00642823	0.00202789	0.0015
	rs3781099	T	C	0.081763	-0.00902185	0.00357871	0.012
	rs3794752	C	T	0.280521	0.0103767	0.00220135	2.39999e-06
	rs3798233	C	A	0.402016	0.0179824	0.00199898	2.29985e-19
	rs3800229	T	G	0.713482	-0.0108084	0.00217559	6.80002e-07
	rs3802548	A	T	0.240427	0.0340679	0.00229726	9.3994e-50
	rs380857	A	C	0.886364	0.00623437	0.00309023	0.0439997
	rs3810291	A	G	0.674715	-0.0143521	0.00209177	6.79986e-12
	rs3813680	G	A	0.154808	0.00527761	0.00271034	0.0519996
	rs3814883	T	C	0.482536	-0.0127648	0.00195833	7.10068e-11
	rs38166	C	T	0.751007	0.0106751	0.00228011	2.80001e-06
	rs3825669	G	A	0.804961	0.0114696	0.00249082	4.09996e-06
	rs3826705	C	T	0.116704	-0.00409378	0.00305568	0.18
	rs3829849	T	C	0.368864	-0.00163317	0.00203179	0.42
	rs3844598	G	A	0.526481	-0.00151791	0.00196678	0.44
	rs3852012	A	G	0.694565	0.0040451	0.00213765	0.0580003
	rs3897473	T	G	0.37923	0.0115589	0.00202468	1.09999e-08
	rs391300	C	T	0.639892	0.0015298	0.00204946	0.46
	rs3930349	A	C	0.216609	0.00574945	0.00238405	0.016
	rs3935648	G	C	0.227297	0.00158739	0.00235926	0.5
	rs3936511	G	A	0.192036	-0.0221066	0.00249124	7.10068e-19
	rs3957285	A	G	0.54364	-0.00724609	0.00197602	0.00025
	rs40067	A	G	0.170238	-0.00123877	0.00261879	0.64
	rs4012234	G	T	0.585346	-0.00712517	0.00199767	0.000359998
	rs40245	T	A	0.647055	0.000633817	0.00206654	0.760001
	rs4072917	A	G	0.474321	-0.00199379	0.00196788	0.31
	rs4077093	G	T	0.78438	0.00429353	0.00240225	0.0739997
	rs4078216	A	G	0.240018	0.0115703	0.00229739	4.70002e-07
	rs4082793	T	C	0.425983	0.00335055	0.00199475	0.0929994
	rs41422844	C	T	0.031371	0.0296784	0.00565148	1.5e-07
	rs4148233	T	C	0.361946	-0.000646946	0.00204135	0.75
	rs4237643	G	T	0.689246	0.00791545	0.00211849	0.000189998
	rs427943	C	A	0.559371	-0.00854009	0.00198816	1.7e-05
	rs429343	G	A	0.576747	0.0095442	0.00198542	1.5e-06
	rs4307239	G	A	0.458903	-0.00101629	0.00197289	0.61
	rs4372836	C	T	0.693874	-0.00418405	0.0021261	0.0490004
	rs4430672	C	T	0.801051	0.00193558	0.00246784	0.43
	rs4432271	T	C	0.868358	-0.0044525	0.00293323	0.13
	rs4482463	A	C	0.92283	0.0150423	0.00368242	4.39997e-05
	rs4516268	A	C	0.193405	0.00445795	0.00249356	0.0739997
	rs4518345	A	G	0.282102	0.00381638	0.00218548	0.0810009
	rs4521182	C	T	0.69826	0.00285164	0.00214198	0.18
	rs4523610	C	T	0.238984	-0.00159736	0.00230784	0.49
	rs4550409	T	G	0.150102	0.00729412	0.00275396	0.00809991
	rs455527	C	T	0.055129	0.0130998	0.00427451	0.00219999
	rs4556997	A	C	0.136103	0.00107442	0.00285869	0.709999
	rs459552	A	T	0.769843	0.00851017	0.0023296	0.000259998
	rs460799	G	A	0.722587	-0.000882669	0.00219486	0.69
	rs4616635	G	C	0.278861	0.00348561	0.00218492	0.11
	rs4632228	T	G	0.209496	-0.01986	0.00240757	1.59993e-16
	rs4639527	G	A	0.30812	0.00241509	0.00212142	0.25
	rs4670627	T	C	0.562156	-0.00377743	0.00197484	0.0560003
	rs4672338	T	C	0.336299	0.000118513	0.00207472	0.95
	rs4676084	A	G	0.417812	-0.00266816	0.00199139	0.18
	rs4676609	T	C	0.196448	0.0149357	0.00247368	1.6e-09
	rs4677812	A	C	0.281331	0.00448057	0.00218024	0.04
	rs4682718	G	A	0.182736	-0.00571472	0.00253896	0.0239999
	rs4683096	G	T	0.557105	0.00530236	0.00198285	0.00749998
	rs4691379	T	C	0.318946	0.0100858	0.00210292	1.6e-06
	rs4703019	A	G	0.411603	-0.00189024	0.00199392	0.34
	rs4704513	G	C	0.201996	-0.00184955	0.00245605	0.450001
	rs4718966	T	C	0.413533	-0.00318836	0.00199869	0.11
	rs4722398	T	C	0.136129	-0.00747192	0.00285499	0.0089
	rs4722672	T	C	0.820288	-0.0065916	0.00257867	0.0109999
	rs472629	A	G	0.333138	-0.0182717	0.0020755	1.29987e-18
	rs4731701	T	C	0.492881	0.0234812	0.00196664	7.29962e-33
	rs4740619	C	T	0.449208	0.00119397	0.00197305	0.55
	rs4745794	G	A	0.525748	-0.00405446	0.00197188	0.04
	rs4757144	A	G	0.590118	-0.00322633	0.00199273	0.11
	rs4759228	C	G	0.295283	0.00661218	0.00215551	0.00219999
	rs4760	G	A	0.15535	-0.0132719	0.0027056	9.29994e-07
	rs4766710	G	A	0.067449	0.00290272	0.00391309	0.46
	rs4783830	A	G	0.305199	-0.0010959	0.00212281	0.61
	rs4788446	C	T	0.747096	0.0109804	0.00224731	1e-06
	rs4796243	G	A	0.703118	-0.000284244	0.00215221	0.89
	rs4802778	G	A	0.414783	-3.60033e-05	0.00199428	0.99
	rs4812405	A	C	0.077714	-0.00300151	0.00368657	0.42
	rs4813619	T	G	0.509759	0.00366566	0.00198156	0.064
	rs4820408	G	T	0.598589	0.00577168	0.00200551	0.004
	rs483752	T	C	0.740955	-0.000385429	0.00226426	0.86
	rs4841659	T	C	0.472298	-0.00972444	0.00196524	7.49998e-07
	rs4842491	T	C	0.71482	0.00204812	0.00217047	0.35
	rs4856794	G	T	0.348758	0.00326672	0.00206082	0.11
	rs4858193	C	T	0.276098	0.00801174	0.00219877	0.000269998
	rs4864201	C	T	0.650785	0.00316355	0.00205503	0.12
	rs4871603	T	C	0.653304	0.0161395	0.00205659	4.19952e-15
	rs4871624	G	T	0.28676	-0.0136651	0.00217822	3.50002e-10
	rs4877313	T	A	0.221084	0.00578379	0.00236845	0.015
	rs488029	A	G	0.525149	-0.00672991	0.00196689	0.000619998
	rs4880341	T	C	0.576319	0.00358512	0.0019886	0.0710003
	rs4886869	G	A	0.60875	-0.00448473	0.00201208	0.0259998
	rs4889606	G	A	0.378049	0.00923949	0.00201692	4.60002e-06
	rs4906908	G	T	0.523858	-0.00316497	0.00196069	0.11
	rs4912637	A	G	0.352295	-0.000302426	0.00205587	0.88
	rs491711	C	A	0.311534	-0.00503981	0.00212696	0.0179999
	rs4929923	C	T	0.644834	-0.00559337	0.00204498	0.00619998
	rs4947121	C	T	0.773647	-0.0125591	0.00234429	8.40001e-08
	rs4954638	C	A	0.242516	0.00701817	0.00228439	0.0021
	rs4963120	T	C	0.558794	0.000361203	0.00199433	0.86
	rs4969141	T	C	0.489523	0.0285716	0.00196718	8.49963e-48
	rs4973925	C	T	0.477729	-0.00408831	0.00196933	0.0379997
	rs4986044	T	C	0.454693	0.00437133	0.00197483	0.0269998
	rs500647	A	G	0.662098	0.00883826	0.00206887	1.89998e-05
	rs538579	C	G	0.315367	-0.00302108	0.00211348	0.15
	rs543874	G	A	0.205347	-0.004749	0.00242435	0.05
	rs549058	T	G	0.120308	0.0133056	0.00302172	1.09999e-05
	rs557933	C	A	0.520257	0.0190421	0.00196414	3.19963e-22
	rs55801554	A	C	0.247289	0.0137251	0.00227815	1.7e-09
	rs559231	T	G	0.393208	-0.00325702	0.00201537	0.11
	rs55935382	A	C	0.32496	0.0168804	0.0020987	8.69961e-16
	rs559355	T	A	0.157349	-0.0446168	0.00269005	8.80035e-62
	rs56131490	A	G	0.149472	0.0121477	0.00274352	9.49992e-06
	rs577525	C	T	0.561928	-0.0115303	0.00197915	5.69994e-09
	rs587739738	T	C	0.082439	0.0219146	0.0035847	9.80009e-10
	rs59104589	T	C	0.358199	0.0170163	0.00204114	7.59976e-17
	rs592483	T	C	0.578038	0.0022868	0.00199261	0.25
	rs595767	G	A	0.519155	-0.0104899	0.00196816	9.80009e-08
	rs6014523	C	T	0.190502	0.00081485	0.0025017	0.74
	rs6019482	T	C	0.166356	-0.00270712	0.00265188	0.31
	rs6023633	A	G	0.770163	0.00408626	0.00237416	0.0850002
	rs6050446	G	A	0.967468	0.0128596	0.00557592	0.021
	rs6056413	T	A	0.827082	0.00450049	0.00259895	0.0830004
	rs6059958	T	C	0.170684	0.0172559	0.0026296	5.30029e-11
	rs6062510	C	G	0.674412	-0.0152419	0.00209559	3.50026e-13
	rs607335	A	C	0.419811	0.0127317	0.00198679	1.5e-10
	rs6073958	C	T	0.198818	0.0227259	0.00246152	2.60016e-20
	rs6121381	T	A	0.154736	-0.00219103	0.00271694	0.42
	rs61596977	T	C	0.140376	-0.0155338	0.00282539	3.79997e-08
	rs61805075	A	G	0.328795	-0.0150636	0.00208466	5.00035e-13
	rs61884030	C	T	0.139461	0.0142051	0.00284175	5.80003e-07
	rs621042	A	C	0.459115	0.00353834	0.00197357	0.0729995
	rs62203108	C	T	0.28681	0.0165118	0.00217208	2.90001e-14
	rs6224	G	T	0.526415	-0.0125532	0.0019683	1.79999e-10
	rs62338910	G	A	0.235029	0.013307	0.00231611	9.20005e-09
	rs6235	G	C	0.268078	-0.00440353	0.00221544	0.0470002
	rs62369484	C	T	0.05637	-0.0250144	0.00426719	4.60002e-09
	rs62486442	A	G	0.333863	-0.0133527	0.00210931	2.39999e-10
	rs6265	T	C	0.188498	0.0108828	0.00250497	1.40001e-05
	rs629443	G	T	0.763939	0.00514345	0.00231631	0.0259998
	rs635769	C	T	0.628022	0.0151621	0.0020282	7.70016e-14
	rs6419734	C	T	0.856016	0.00454839	0.00280834	0.11
	rs6430954	T	G	0.317472	-0.0137773	0.00210422	5.90065e-11
	rs6433243	C	T	0.647887	0.00421029	0.0020528	0.04
	rs6435622	C	G	0.310917	-0.00516892	0.00212097	0.015
	rs6443750	C	T	0.808063	-0.00723042	0.00248862	0.00369999
	rs6448587	C	A	0.172395	0.0063462	0.00260055	0.015
	rs6449532	T	C	0.360004	-0.00465051	0.00204297	0.0230001
	rs645482	G	A	0.296937	0.00513397	0.00214444	0.017
	rs6461115	G	A	0.222988	0.00127737	0.00236043	0.59
	rs6467595	T	C	0.772481	0.0145884	0.0023477	5.19996e-10
	rs6469605	T	C	0.568386	0.0349728	0.00198158	1e-69
	rs6471941	A	G	0.167525	-0.00674298	0.00262271	0.01
	rs6477694	T	C	0.64812	0.00135699	0.00205967	0.51
	rs6482729	T	C	0.663559	0.00188156	0.00209639	0.37
	rs6497676	A	G	0.629457	-0.000778013	0.00202565	0.7
	rs6499102	A	G	0.058987	-0.0372106	0.00415034	3.10027e-19
	rs651548	G	A	0.638381	0.00424142	0.00204773	0.0379997
	rs6532796	G	A	0.706241	-0.0131151	0.00215633	1.2e-09
	rs6545714	A	G	0.601038	0.00717067	0.0020034	0.000340001
	rs6548220	G	A	0.69257	0.00767644	0.00212395	0.000299999
	rs6556301	T	G	0.370216	-0.00480587	0.00204868	0.0189998
	rs6564360	G	A	0.186593	-0.00591212	0.00250693	0.0179999
	rs6569648	T	C	0.760851	-0.00360431	0.00229594	0.12
	rs657452	G	A	0.608958	0.00608792	0.00201357	0.0025
	rs6587552	G	A	0.769053	-0.000160555	0.00232255	0.94
	rs6593688	G	A	0.382717	-0.00340425	0.00201226	0.0909997
	rs6594967	C	T	0.325335	0.00452172	0.00209602	0.0309999
	rs6597650	G	A	0.397436	-0.00696616	0.00200688	0.000519996
	rs659967	C	G	0.132915	-0.00613335	0.00288986	0.0340001
	rs663129	A	G	0.233289	-0.0212669	0.0023167	4.30031e-20
	rs66757203	T	C	0.119606	-0.0254884	0.00301463	2.80027e-17
	rs6676084	T	C	0.308497	-0.00263302	0.00211767	0.21
	rs6692586	G	A	0.833736	0.00414636	0.0026291	0.11
	rs6707445	A	G	0.45092	-0.00239013	0.00197928	0.23
	rs6710871	A	G	0.140215	7.07547e-05	0.00282075	0.98
	rs6713781	C	G	0.40146	0.0042353	0.00201731	0.0359998
	rs67344323	C	T	0.256281	-0.0120234	0.00224474	8.50002e-08
	rs6738438	T	C	0.363568	-0.00993119	0.00204125	1.09999e-06
	rs6738445	C	T	0.716688	-0.00154245	0.00217591	0.48
	rs676210	A	G	0.205092	0.0600946	0.00242305	8.70964e-136
	rs6764533	A	G	0.357836	-0.011167	0.00204746	4.90004e-08
	rs6766610	A	C	0.553361	-0.00307366	0.00199022	0.12
	rs6772756	G	A	0.329552	0.00665884	0.00209817	0.0015
	rs6781254	T	C	0.292658	-0.00398773	0.00215881	0.0649995
	rs680321	C	T	0.456564	0.00825616	0.00197108	2.80001e-05
	rs6804181	T	A	0.167869	0.00185123	0.0026284	0.48
	rs6804842	G	A	0.573267	0.0032418	0.00198921	0.1
	rs6818414	C	T	0.493534	-0.00617429	0.00197125	0.0017
	rs681869	T	C	0.704152	-0.0165331	0.00215035	1.50003e-14
	rs6824451	A	G	0.464058	-0.0133283	0.0019676	1.29987e-11
	rs6827083	G	A	0.427428	-0.00124348	0.00198357	0.53
	rs6849518	T	C	0.124504	-0.00536563	0.00297367	0.0710003
	rs6850639	T	C	0.201155	-0.00879006	0.00245268	0.000340001
	rs6852276	G	A	0.404182	-0.00289649	0.00200907	0.15
	rs686030	A	C	0.858646	0.056386	0.00281822	4.70002e-89
	rs6864049	G	A	0.532485	-0.0035185	0.0019904	0.0769999
	rs6874833	T	C	0.628978	0.0085477	0.00203186	2.59998e-05
	rs6924387	A	G	0.589632	0.0106026	0.00200914	1.29999e-07
	rs6950442	G	A	0.799862	-0.00763752	0.00245206	0.00179999
	rs6963840	T	C	0.155823	-0.00539038	0.00271004	0.0470002
	rs6968554	G	A	0.633414	-0.0076848	0.00203764	0.00016
	rs6985109	A	G	0.542171	0.00858225	0.00196356	1.2e-05
	rs7006629	T	C	0.51567	-0.00455397	0.00195821	0.02
	rs7024334	G	T	0.779061	0.00448258	0.00236466	0.0580003
	rs7025938	G	C	0.315492	-0.0082853	0.00210793	8.50002e-05
	rs702820	C	T	0.117081	-0.000712863	0.00306497	0.82
	rs703966	A	G	0.418817	0.0157709	0.00199098	2.39994e-15
	rs7042372	G	A	0.334908	0.00105647	0.00208784	0.61
	rs7075281	A	C	0.314906	-0.00190514	0.00211691	0.37
	rs7084454	A	G	0.323158	-0.00733135	0.00210129	0.000479999
	rs709400	G	A	0.373697	-0.000775236	0.00203355	0.7
	rs7116424	G	A	0.700982	-0.0179895	0.00213941	4.10015e-17
	rs7117238	A	G	0.16161	0.00368277	0.00266016	0.17
	rs7123876	C	T	0.244578	-0.00012688	0.00227847	0.96
	rs7138803	A	G	0.369456	-0.00840898	0.00202989	3.40001e-05
	rs7144011	T	G	0.220943	-0.00705237	0.00237148	0.00290001
	rs7164727	T	C	0.667288	-0.00684624	0.00208514	0.001
	rs716764	C	T	0.167371	0.00706312	0.00262849	0.00719996
	rs7170463	G	A	0.311339	0.0161797	0.00211746	2.19989e-14
	rs7172627	G	A	0.46639	-3.18272e-05	0.00196662	0.99
	rs7181498	C	T	0.646041	0.00597579	0.0020499	0.00359998
	rs7195386	C	T	0.508314	-0.000500008	0.00195619	0.8
	rs719802	C	T	0.614614	0.00113447	0.00201199	0.57
	rs7200395	C	T	0.332437	-0.00472431	0.00207231	0.0230001
	rs7206395	A	G	0.201603	-0.00250359	0.00244136	0.31
	rs7206608	G	C	0.32167	-0.00394907	0.00208983	0.0589997
	rs7209235	A	G	0.700037	-0.00959565	0.00215879	8.79995e-06
	rs7218647	A	G	0.559032	0.00844378	0.00198219	2e-05
	rs7235205	G	A	0.248287	-0.00499732	0.00226823	0.0280001
	rs7235563	G	C	0.358199	0.00285449	0.0020447	0.16
	rs7239114	A	G	0.541706	-0.000928782	0.00198264	0.64
	rs7239575	C	T	0.490601	0.0131342	0.00196124	2.09991e-11
	rs7281183	A	G	0.737257	-0.0117953	0.00225251	1.6e-07
	rs72926946	A	C	0.296458	-0.0154139	0.00214215	6.20012e-13
	rs7308864	G	A	0.524167	0.0217053	0.00196089	1.80011e-28
	rs73151974	T	C	0.144025	-0.0161825	0.00281447	8.9e-09
	rs731758	G	C	0.617888	0.0125063	0.00202814	7.00003e-10
	rs731834	C	A	0.483331	-0.00755804	0.00196942	0.00012
	rs7318817	T	C	0.625878	-0.0037145	0.00203029	0.0669993
	rs73216701	G	A	0.429931	0.0164708	0.00198166	9.3994e-17
	rs7323827	G	A	0.321821	0.00349357	0.00210507	0.0969996
	rs73243877	G	A	0.168184	-0.0214002	0.00262284	3.40017e-16
	rs7332115	G	T	0.370559	0.00021147	0.00204198	0.92
	rs7333719	A	G	0.169486	0.00790465	0.0026226	0.00259998
	rs7334078	C	T	0.282854	0.00396489	0.00218546	0.0700003
	rs733594	T	C	0.726581	0.000923883	0.00220261	0.67
	rs737338	T	C	0.035108	-0.10808	0.00533159	2.29985e-91
	rs738140	G	A	0.310281	0.00932235	0.00212984	1.2e-05
	rs738409	G	C	0.216838	-0.0226736	0.00238242	1.80011e-21
	rs740158	C	T	0.48698	0.00118799	0.00197203	0.55
	rs74328314	G	A	0.073493	0.0144449	0.00383106	0.00016
	rs7488867	T	C	0.255065	0.0020412	0.00225386	0.37
	rs7503353	T	G	0.532015	-0.0135158	0.00197236	7.29962e-12
	rs7512012	A	G	0.603886	-0.000135271	0.00200008	0.95
	rs7526754	T	C	0.647852	0.00320155	0.00206608	0.12
	rs7534091	G	A	0.262301	0.00277459	0.00222299	0.21
	rs7535528	A	G	0.371774	0.00378619	0.00203619	0.0629999
	rs75406471	A	G	0.154253	-0.0246389	0.00272053	1.29987e-19
	rs75479205	G	A	0.189473	0.0126375	0.00250951	4.79999e-07
	rs7551507	T	C	0.562449	0.0042837	0.00197351	0.0299999
	rs7557796	C	T	0.648422	0.00356164	0.00204968	0.0819993
	rs7560871	A	G	0.070278	-0.0130108	0.00383842	0.000700003
	rs756717	A	G	0.399359	0.00512752	0.00201677	0.0109999
	rs7571808	A	C	0.543144	-0.0107803	0.00196632	4.20001e-08
	rs7599312	A	G	0.267183	0.00151915	0.00223337	0.5
	rs7600699	G	C	0.151285	-0.00179304	0.00273755	0.51
	rs7601895	G	C	0.307971	0.00571175	0.00212999	0.00729995
	rs7607351	C	T	0.410522	0.00745413	0.00199297	0.000179999
	rs761423	C	T	0.449703	-0.00328689	0.00196489	0.0940005
	rs762147	G	A	0.723476	-0.00210032	0.00220098	0.34
	rs7622114	A	C	0.581011	0.00992302	0.00199754	6.80002e-07
	rs7627555	G	A	0.479802	-0.0115382	0.00196472	4.30002e-09
	rs7630080	G	A	0.078011	0.00363571	0.00364977	0.32
	rs7640424	T	C	0.310315	0.00561762	0.00212427	0.00819993
	rs7652415	T	C	0.129676	-0.00509418	0.00291786	0.0810009
	rs76530346	A	G	0.094987	-0.01773	0.00336791	1.40001e-07
	rs7655341	C	T	0.272534	-0.00782954	0.00220197	0.000379997
	rs765875	T	C	0.489382	0.0015311	0.00196145	0.44
	rs7674623	T	C	0.197021	-0.00889733	0.00248043	0.000329997
	rs7683836	A	G	0.557127	-0.00100665	0.00198128	0.61
	rs7685048	T	C	0.461857	-0.00272431	0.00196821	0.17
	rs7694732	G	A	0.439343	0.00592527	0.00197703	0.00269998
	rs769674	T	A	0.330085	0.00759492	0.00209661	0.000290001
	rs771481	A	T	0.18377	0.0245529	0.00252925	2.80027e-22
	rs7715256	T	G	0.572629	-0.00216273	0.00198308	0.28
	rs7716275	T	G	0.191467	0.00673265	0.00249518	0.00700003
	rs77234291	G	A	0.016309	0.046558	0.00770014	1.5e-09
	rs7730004	T	C	0.677537	-0.00035636	0.00210192	0.87
	rs7730898	A	G	0.728914	-0.0104741	0.00220948	2.1e-06
	rs7760082	A	G	0.669658	-0.000273589	0.0020857	0.9
	rs7761673	A	T	0.220003	0.00314427	0.00237233	0.19
	rs7780752	C	T	0.360182	0.00326558	0.00204246	0.11
	rs7784748	C	T	0.571658	0.0111423	0.00198164	1.89998e-08
	rs779206	A	G	0.737533	0.00339232	0.00223973	0.13
	rs7794796	T	C	0.33241	-0.0156828	0.00209786	7.70016e-14
	rs7802342	G	T	0.288615	-0.00494882	0.0021655	0.0219999
	rs7811342	C	T	0.100582	-0.00207786	0.00328629	0.53
	rs7826312	C	T	0.592923	0.00198428	0.00200332	0.32
	rs7844647	C	T	0.264993	0.0112543	0.00222302	4.09996e-07
	rs784944	G	A	0.73213	0.00777728	0.00221966	0.000460002
	rs7853377	G	A	0.216163	0.0106863	0.0023847	7.39997e-06
	rs7865157	T	C	0.103164	-0.00613708	0.00323544	0.0580003
	rs7869771	C	A	0.280063	0.00218319	0.00218209	0.32
	rs7871866	C	G	0.153254	-0.00532727	0.00273188	0.051
	rs7899106	G	A	0.050164	-0.00158391	0.0045145	0.73
	rs79151267	A	G	0.131098	0.0305051	0.00290275	7.8001e-26
	rs7925100	A	G	0.396448	-0.0176943	0.00200367	1e-18
	rs7925214	T	C	0.517568	-0.0034773	0.00197878	0.0790005
	rs7929418	C	T	0.611663	-0.00152314	0.00201487	0.450001
	rs7933205	G	A	0.784891	0.00183817	0.00238306	0.44
	rs79600951	G	C	0.092201	-0.0855825	0.00337206	4.19759e-142
	rs79616633	T	C	0.022296	-0.0314708	0.00662403	2e-06
	rs7970953	A	G	0.284279	-0.00584483	0.00218178	0.00739997
	rs7973955	A	G	0.290513	0.00220581	0.00216484	0.31
	rs7975791	T	C	0.039245	-0.00912052	0.00504428	0.0710003
	rs80005209	G	T	0.029685	-0.111187	0.00581226	1.39991e-81
	rs8014289	A	G	0.437816	-0.0136391	0.00198239	6.00067e-12
	rs8016771	G	T	0.084207	-0.010241	0.00354108	0.00379997
	rs802460	T	C	0.653154	-0.00134291	0.00206145	0.51
	rs8036040	A	C	0.5015	-0.00444729	0.00196187	0.0230001
	rs8047395	A	G	0.501555	-0.00646392	0.00195741	0.000959997
	rs8071182	A	G	0.171581	0.00342475	0.00260686	0.19
	rs8075273	A	C	0.274058	0.00173888	0.00220032	0.43
	rs8081039	T	C	0.058034	-0.00873573	0.00422042	0.0379997
	rs8086351	G	C	0.824039	0.096182	0.00257748	8.89201e-305
	rs8092503	G	A	0.233062	-0.00345416	0.00233947	0.14
	rs8097672	T	A	0.145279	-0.00474222	0.00279544	0.0899995
	rs8097783	A	G	0.07305	0.0152333	0.00376741	5.30005e-05
	rs8102873	T	C	0.584771	-0.00597146	0.0019904	0.00269998
	rs8123881	G	A	0.130822	-0.00144305	0.0029201	0.62
	rs8181823	C	A	0.760964	-0.00835935	0.00230557	0.000290001
	rs818524	C	T	0.695047	-0.002668	0.0021309	0.21
	rs8192675	C	T	0.288963	0.00323101	0.00216046	0.13
	rs825680	T	A	0.412795	0.00741586	0.0019924	0.0002
	rs830620	T	C	0.415386	0.0119262	0.00198811	2e-09
	rs840873	C	T	0.040235	-0.0249357	0.00506679	8.60003e-07
	rs845084	A	G	0.258675	-0.0081726	0.00225143	0.000280001
	rs852056	C	T	0.758838	0.00838241	0.00229316	0.000259998
	rs857601	T	G	0.700171	0.00450233	0.0021404	0.0350002
	rs879620	T	C	0.613168	-0.00839322	0.00201007	2.99999e-05
	rs880674	C	T	0.142041	0.0134261	0.00281798	1.89998e-06
	rs881301	C	T	0.412833	-0.00616818	0.00198163	0.00189998
	rs889398	T	C	0.411862	0.00589616	0.00199046	0.00309999
	rs895330	G	C	0.193291	0.0079955	0.00249256	0.00129999
	rs896183	A	G	0.421555	-0.00604681	0.00201066	0.00259998
	rs897837	G	C	0.169617	0.016879	0.00260998	1e-10
	rs901630	T	C	0.393087	0.00695641	0.00200767	0.000530005
	rs903959	A	T	0.397162	-0.00794397	0.00200412	7.39997e-05
	rs905938	C	T	0.264815	-0.0108358	0.00221835	1e-06
	rs925421	G	A	0.742246	-0.000332214	0.00224966	0.88
	rs9294260	A	G	0.47624	-0.00560455	0.00197417	0.00449997
	rs9296723	C	T	0.362641	-0.00337267	0.00204132	0.0980009
	rs930295	C	A	0.83778	0.00440969	0.00265349	0.0969996
	rs9318686	C	T	0.33594	-0.000189457	0.00208369	0.93
	rs9321951	C	T	0.690122	-0.00377581	0.00212294	0.0749998
	rs9326846	G	A	0.308787	-0.0102996	0.00213007	1.29999e-06
	rs934515	A	G	0.115412	-0.00257469	0.00308897	0.4
	rs9361779	A	C	0.544448	-0.00422072	0.0019721	0.032
	rs9362662	G	A	0.520761	0.00509998	0.00196986	0.00959997
	rs9364687	T	G	0.414341	0.00166428	0.00199462	0.4
	rs9367368	C	T	0.294772	-0.000392805	0.00215646	0.86
	rs9397927	G	C	0.254741	-0.00341131	0.00224984	0.13
	rs9408882	A	G	0.459657	0.00074851	0.00197124	0.7
	rs9426827	C	T	0.478096	0.0170728	0.00195828	2.80027e-18
	rs9436446	A	G	0.229852	-0.000217636	0.00232458	0.93
	rs945211	C	G	0.615527	-0.00124527	0.00201321	0.54
	rs9463175	T	C	0.338999	0.00148744	0.00208639	0.48
	rs946526	C	T	0.95655	3.73616e-05	0.00480904	0.99
	rs946824	C	T	0.869263	0.0156999	0.00291036	6.90001e-08
	rs9475173	A	G	0.660596	-0.00348028	0.00208422	0.0949992
	rs947612	A	G	0.752304	0.00232589	0.00226964	0.31
	rs9522285	A	G	0.41649	-0.00439741	0.00199685	0.0280001
	rs9527455	A	C	0.240097	0.0024542	0.00230859	0.29
	rs9527958	G	A	0.341542	-0.00602619	0.00207619	0.00369999
	rs9530843	C	A	0.448665	0.00195694	0.00198484	0.32
	rs9538141	A	G	0.513461	-0.00142686	0.00198043	0.47
	rs954018	A	G	0.298352	-0.00187585	0.00214083	0.38
	rs9540493	G	A	0.545028	0.00133749	0.00198356	0.5
	rs9547153	G	A	0.378029	-0.00251967	0.00205524	0.22
	rs9571687	A	C	0.329467	0.00297571	0.00209615	0.16
	rs9615905	T	C	0.456996	-0.00981848	0.00197446	6.59994e-07
	rs961917	G	C	0.267792	0.00312527	0.00222369	0.16
	rs9622830	G	C	0.354265	-0.0119741	0.00205668	5.80003e-09
	rs962796	C	T	0.799637	0.00482254	0.0024591	0.05
	rs964184	C	G	0.866303	0.0191869	0.00287718	2.60016e-11
	rs9647335	A	T	0.808122	-0.0316374	0.00249696	8.60003e-37
	rs9650755	G	A	0.264851	-0.00138196	0.00222823	0.54
	rs9688431	C	T	0.058377	0.00246706	0.00418083	0.56
	rs977747	G	T	0.584517	0.00563474	0.0019876	0.00460002
	rs9787495	A	G	0.423632	-0.0019418	0.00198568	0.33
	rs9806058	T	A	0.12551	-0.00136216	0.00297244	0.649999
	rs9816226	T	A	0.814622	0.018147	0.00252977	7.29962e-13
	rs9817452	T	G	0.387699	0.0174889	0.00202187	5.19996e-18
	rs9827823	C	T	0.15278	0.00625209	0.00272786	0.0219999
	rs9848399	G	A	0.1229	0.00248918	0.00298832	0.4
	rs987237	G	A	0.179556	0.00168554	0.00255397	0.51
	rs9884482	C	T	0.37199	-0.0157158	0.0020295	9.70063e-15
	rs9916613	A	T	0.356648	-0.0172647	0.00204928	3.59998e-17
	rs9927848	A	C	0.734102	0.0106186	0.00221138	1.6e-06
	rs9951619	G	T	0.767199	-0.000220898	0.0023344	0.92
	rs9964756	G	T	0.891381	0.00373805	0.00314874	0.24
	rs9977268	T	C	0.19875	-0.0182291	0.00246656	1.50003e-13
	rs998584	A	C	0.482734	-0.024002	0.00196691	2.99985e-34
	rs9987289	G	A	0.908733	0.0852351	0.00339983	1e-138
	rs998732	G	A	0.161006	0.00434203	0.00267137	0.1
	rs9989141	T	C	0.632955	-0.00354546	0.00204297	0.0830004
	rs9989419	G	A	0.60551	0.114993	0.00199407	0
	rs999889	A	G	0.282331	-0.000274382	0.00218241	0.9
HDL-C	rs10007906	A	C	0.366452	-0.00295684	0.00198376	0.14
	rs10009336	T	C	0.16117	0.00523799	0.00259447	0.0430002
	rs1000940	G	A	0.3015	-0.00297592	0.00208418	0.15
	rs10023962	G	T	0.816773	0.0114344	0.00247069	3.69999e-06
	rs10031010	A	G	0.184617	0.0138083	0.00246597	2.1e-08
	rs1006896	C	A	0.114052	0.0109522	0.00299229	0.00025
	rs10071816	A	G	0.187024	-0.0103693	0.00244791	2.30001e-05
	rs10118245	C	T	0.707769	-0.0139582	0.00209489	2.70023e-11
	rs10118866	T	G	0.220998	-0.00492876	0.00229694	0.032
	rs1012306	T	C	0.561193	0.0106864	0.00192189	2.69998e-08
	rs10131645	G	A	0.229984	0.00693463	0.00227635	0.00230001
	rs10131761	A	T	0.188492	0.00375763	0.00244959	0.13
	rs10131890	C	A	0.049155	-0.011485	0.00442384	0.00940005
	rs10132280	A	C	0.301379	0.00753409	0.00209394	0.00032
	rs10144318	C	A	0.513331	0.00226548	0.00191268	0.24
	rs10163018	T	C	0.371177	0.00626962	0.00197214	0.0015
	rs10182181	G	A	0.486025	-0.00731102	0.00190284	0.00012
	rs10193760	T	C	0.564665	0.00260326	0.00192048	0.18
	rs10197031	C	T	0.285086	-0.00173345	0.00210959	0.41
	rs10198345	C	T	0.333104	-0.00611558	0.002022	0.0025
	rs1020548	A	G	0.826699	0.00425517	0.00251907	0.0909997
	rs10211055	C	T	0.340269	-0.0098895	0.00201192	8.9e-07
	rs10233430	C	T	0.427019	-0.0204944	0.00192772	2.09991e-26
	rs10243319	C	T	0.392334	0.00877353	0.00195111	6.90001e-06
	rs10263780	A	G	0.137059	0.00501105	0.00278348	0.0719996
	rs1037117	A	G	0.254809	0.00848349	0.00219438	0.000109999
	rs1037587	T	C	0.442988	-0.00157345	0.00191666	0.41
	rs10419198	T	C	0.252835	0.0100784	0.00218819	4.09996e-06
	rs10433609	A	T	0.820862	0.00227033	0.00249015	0.36
	rs10435879	G	T	0.435955	0.00268078	0.00192414	0.16
	rs1045241	T	C	0.271252	0.0164171	0.00215576	2.60016e-14
	rs1045411	T	C	0.268233	0.00326938	0.00216135	0.13
	rs10460960	A	G	0.887034	-0.0110762	0.00300808	0.000230001
	rs1047891	A	C	0.315582	-0.0189073	0.00204367	2.19989e-20
	rs1048303	T	C	0.589641	0.00540606	0.0019398	0.00530005
	rs1048932	A	C	0.413138	0.00412262	0.0019337	0.0329997
	rs10497810	T	C	0.18125	0.00737511	0.00247454	0.00290001
	rs10504477	C	T	0.412192	-0.0150661	0.00193097	6.09958e-15
	rs10507274	C	T	0.063966	0.0209332	0.00388878	7.29995e-08
	rs10668	T	G	0.518775	0.00474313	0.00192263	0.0140001
	rs10733051	G	A	0.49743	0.00440184	0.00190226	0.021
	rs10744146	A	G	0.514184	0.00803219	0.00190945	2.59998e-05
	rs10745785	T	C	0.663789	0.00555919	0.00201453	0.00580003
	rs10745954	G	A	0.480236	-0.00868238	0.00190611	5.19996e-06
	rs10748165	T	C	0.504135	0.00886436	0.00190695	3.29997e-06
	rs10757831	T	C	0.189353	-0.00478701	0.00243457	0.0490004
	rs1075901	C	T	0.562408	-0.00330167	0.00192353	0.0860003
	rs10760678	A	G	0.444204	0.00598313	0.00192244	0.00189998
	rs10768994	C	T	0.434846	0.00650239	0.00192589	0.000729995
	rs10772055	G	C	0.121491	-0.00327973	0.00291152	0.26
	rs10774579	C	T	0.479245	-0.0162682	0.00190658	1.39991e-17
	rs10779751	G	A	0.730746	-0.00717973	0.00214508	0.000819993
	rs10795422	G	A	0.690106	-0.00704087	0.00206317	0.00064
	rs10797115	T	C	0.542468	-0.0116169	0.00191888	1.40001e-09
[truncated: 918 more rows]

## Sheet: Supplementary Table S4
Supplementary Table S4. SNPs for Multivariable MR Analyses of Lipid-related Traits on IVDD(Model 2)
	SNP	Effect_allele	Other_allele	Eaf	Beta	Se	P
BMI	rs10007906	A	C	0.3603	0.0133	0.0018	1.69981e-13
	rs10009336	T	C	0.1638	-0.014	0.0022	2.19999e-10
	rs1000940	G	A	0.2987	0.0154	0.0018	1.10002e-17
	rs10029034	T	C	0.6608	-0.0062	0.0018	0.000700003
	rs1006896	C	A	0.1061	-0.0234	0.0027	5.50047e-18
	rs10071816	A	G	0.1941	0.0123	0.0022	2.39999e-08
	rs1007934	A	G	0.415	-0.012	0.0017	7.59976e-12
	rs1007938	G	A	0.4129	0.0022	0.0018	0.22
	rs1009360	C	T	0.4234	-0.004	0.0017	0.0219999
	rs10118866	T	G	0.2238	0.012	0.0021	6.19998e-09
	rs10131645	G	A	0.2257	-0.0132	0.0021	2.5e-10
	rs10131761	A	T	0.1904	-0.0157	0.0022	1.20005e-12
	rs10131890	C	A	0.0497	0.0222	0.0039	1.6e-08
	rs10132280	A	C	0.3017	-0.0223	0.0018	5.60015e-35
	rs10144318	C	A	0.511	-0.0092	0.0016	1.40001e-08
	rs10152471	A	G	0.3896	0.0005	0.0018	0.79
	rs10163018	T	C	0.3748	-0.0114	0.0018	1.5e-10
	rs10172544	A	C	0.4184	0.0037	0.0018	0.0350002
	rs10182181	G	A	0.4753	0.0325	0.0016	6.70039e-90
	rs10193760	T	C	0.5574	-0.0103	0.0018	4.60002e-09
	rs10197031	C	T	0.2834	0.0166	0.0019	1.9002e-18
	rs10198345	C	T	0.3289	0.0109	0.0018	2.19999e-09
	rs10201242	A	G	0.0777	-0.0027	0.0034	0.42
	rs1020548	A	G	0.8344	-0.0132	0.0023	6.59994e-09
	rs1021066	G	T	0.5237	0.0096	0.0017	2.5e-08
	rs10211055	C	T	0.3456	0.0157	0.0018	7.19946e-18
	rs10242866	T	C	0.4015	0.0014	0.0018	0.43
	rs10243319	C	T	0.3939	-0.0107	0.0018	1.2e-09
	rs10263780	A	G	0.139	-0.0157	0.0027	8.30004e-09
	rs10269783	A	G	0.3896	0.0133	0.0017	1.39991e-15
	rs1030472	G	A	0.2116	-0.0064	0.0021	0.0025
	rs1037117	A	G	0.2608	0.0041	0.0021	0.0439997
	rs1037587	T	C	0.4535	0.0106	0.0017	1.09999e-09
	rs1038088	G	T	0.5081	0.0117	0.0016	4.60045e-13
	rs10433609	A	T	0.8316	0.0162	0.0023	1.69981e-12
	rs10435879	G	T	0.4241	-0.0097	0.0017	2.1e-08
	rs10448340	G	T	0.3261	-0.0008	0.0019	0.649999
	rs1045241	T	C	0.2772	0.0069	0.0018	0.000189998
	rs1045411	T	C	0.2647	-0.0148	0.0019	2.29985e-15
	rs10460960	A	G	0.8876	0.0197	0.0025	8.10028e-15
	rs1048932	A	C	0.4162	-0.016	0.0017	3.80014e-22
	rs10497810	T	C	0.1729	-0.0167	0.0022	5.90065e-14
	rs10668	T	G	0.5249	-0.0131	0.0018	1.69981e-13
	rs10733051	G	A	0.4802	-0.0097	0.0016	2.90001e-09
	rs10744146	A	G	0.5146	-0.0122	0.0017	1.39991e-12
	rs10745785	T	C	0.6674	-0.0111	0.0018	1.2e-09
	rs10757831	T	C	0.1884	0.0123	0.0022	2.59998e-08
	rs1075901	C	T	0.5639	0.0121	0.0016	1.20005e-13
	rs10760678	A	G	0.4219	-0.0113	0.0017	9.49948e-11
	rs10768994	C	T	0.4337	-0.0114	0.0017	6.4003e-12
	rs10772055	G	C	0.1344	0.0172	0.0024	2.09991e-12
	rs10773049	C	T	0.4017	0.0116	0.0017	4.10015e-12
	rs1077835	G	A	0.221	-0.002	0.0022	0.36
	rs10779751	G	A	0.7256	-0.0139	0.0018	2.49977e-14
	rs10792091	T	C	0.8604	-0.0051	0.0024	0.0379997
	rs10795422	G	A	0.6905	0.0139	0.0019	9.30037e-14
	rs10811901	A	G	0.5591	0.0111	0.0017	2.49977e-11
	rs10818810	A	G	0.3908	0.0126	0.0017	1.10002e-13
	rs10818938	A	G	0.4215	0.0114	0.0017	5.10035e-11
	rs10830452	G	A	0.3288	0.0111	0.0018	2.1e-09
	rs10832963	G	T	0.7412	-0.0008	0.002	0.68
	rs10838465	C	A	0.3033	-0.014	0.0019	9.09913e-14
	rs10840606	G	A	0.1741	0.0164	0.0024	3.19963e-12
	rs10851478	C	T	0.4082	-0.0018	0.0018	0.31
	rs10858334	G	C	0.1415	0.0143	0.0026	2.69998e-08
	rs10878946	T	C	0.714	-0.0141	0.0019	3.59998e-13
	rs10886017	A	C	0.2524	0.0152	0.0019	1.39991e-15
	rs10899490	T	C	0.1662	-0.0126	0.0023	7.79992e-08
	rs10915840	A	G	0.283	-0.0118	0.0019	1.29999e-09
	rs10920678	G	A	0.5709	-0.0155	0.0016	1.50003e-21
	rs10923724	T	C	0.5725	-0.0118	0.0016	6.4003e-13
	rs10929925	A	C	0.4301	-0.0143	0.0016	1.80011e-18
	rs10933952	G	A	0.4135	0.0107	0.0017	8e-10
	rs10935143	A	G	0.4535	-0.0109	0.0017	2.80001e-10
	rs10938397	G	A	0.4317	0.0324	0.0016	3.40017e-86
	rs10939792	G	C	0.329	0.0152	0.0019	1.39991e-15
	rs10942267	G	A	0.3088	-0.0156	0.0019	3.90032e-17
	rs10951356	T	C	0.3341	0.0104	0.0018	1.40001e-08
	rs10962549	T	C	0.168	0.0198	0.0023	2.49977e-17
	rs10968114	C	A	0.4681	-0.0113	0.0017	6.09958e-11
	rs10971721	T	C	0.109	-0.0199	0.0028	5.70033e-13
	rs10989568	G	A	0.5381	-0.0107	0.0017	6.59994e-10
	rs11001963	T	C	0.5644	0.0108	0.0018	1.2e-09
	rs11056875	C	T	0.8531	-0.0138	0.0024	1.09999e-08
	rs11065385	G	A	0.6836	0.0005	0.0019	0.79
	rs11075489	T	C	0.4828	-0.0111	0.0017	1.29999e-10
	rs11084553	G	A	0.1518	-0.021	0.0024	1.80011e-18
	rs11096549	T	C	0.7112	0.0109	0.0019	1.40001e-08
	rs11099097	T	C	0.2951	-0.0059	0.0018	0.00109999
	rs11100083	C	T	0.2275	0.001	0.0021	0.62
	rs11105839	A	T	0.3799	-0.0109	0.0017	1.09999e-10
	rs11115176	C	T	0.2399	-0.0121	0.0019	2e-10
	rs11118310	T	A	0.6083	-0.0085	0.0017	1e-06
	rs11121210	C	T	0.6287	0.0108	0.0018	1.29999e-09
	rs11122450	G	T	0.6064	-0.0085	0.0018	4.39997e-06
	rs11128760	G	A	0.5974	-0.011	0.0017	3.09999e-10
	rs11128904	C	G	0.7273	0.0106	0.0019	4.49997e-08
	rs11129662	G	A	0.3313	0.0121	0.0018	4.49987e-11
	rs11138082	C	T	0.2029	-0.0123	0.0022	1.09999e-08
	rs11150911	C	A	0.7191	-0.0133	0.0018	4.70002e-13
	rs11165643	T	C	0.5828	0.0206	0.0017	1.39991e-35
	rs11170468	C	A	0.2326	-0.0123	0.0019	1.89998e-10
	rs1117080	G	C	0.2985	-0.011	0.0019	7.00003e-09
	rs11173522	A	C	0.2078	0.0128	0.0021	1.09999e-09
	rs111914893	T	C	0.04993	0.0124	0.0042	0.00350002
	rs11206374	A	G	0.2368	0.0127	0.002	7.00003e-11
	rs11206517	G	T	0.03806	0.0011	0.0047	0.81
	rs11208662	C	G	0.0884	0.0209	0.0031	1.99986e-11
	rs11223585	T	C	0.3707	-0.0106	0.0018	2.1e-09
	rs11226108	C	G	0.1936	0.005	0.0021	0.016
	rs11231161	G	A	0.3539	-0.0056	0.0018	0.0017
	rs11240358	A	G	0.3929	0.0008	0.0017	0.61
	rs11251352	G	A	0.5988	0.0109	0.0018	7.00003e-10
	rs1125804	A	G	0.4823	-0.0105	0.0018	2.30001e-09
	rs112758337	A	G	0.1806	0.0029	0.0022	0.19
	rs112771035	G	C	0.0784	0.0004	0.0031	0.9
	rs113330691	A	G	0.03631	0.013	0.005	0.00959997
	rs1133400	G	A	0.2094	0.0093	0.0023	4.09996e-05
	rs113439801	T	C	0.166	0.0074	0.0024	0.00179999
	rs11496125	T	C	0.4212	0.0169	0.0017	2.99985e-22
	rs11538	G	A	0.1805	0.0135	0.0023	3.29997e-09
	rs11568318	A	C	0.06168	-0.0016	0.0034	0.64
	rs11577094	T	C	0.08109	0.0182	0.003	6.90001e-10
	rs1158684	A	G	0.5088	0.0099	0.0017	9.09997e-09
	rs1158805	A	C	0.3766	-0.0137	0.0018	1.20005e-14
	rs11611246	T	G	0.21	0.024	0.002	5.00035e-32
	rs11621792	C	T	0.5142	-0.0004	0.0017	0.81
	rs11635675	G	T	0.3535	-0.0124	0.0018	1.29987e-11
	rs11657201	G	A	0.2463	-0.0023	0.002	0.26
	rs11658335	T	C	0.5893	-0.0101	0.0017	3.2e-09
	rs11687101	C	G	0.7609	-0.0133	0.0021	1.2e-10
	rs11709868	T	G	0.3316	-0.0005	0.0017	0.780001
	rs11713193	A	G	0.5073	0.0239	0.0017	2.39994e-44
	rs1171617	T	G	0.7681	0.0015	0.0021	0.46
	rs11736228	T	A	0.2587	-0.0139	0.002	4.10015e-12
	rs11738695	A	C	0.586	0.0097	0.0017	2e-08
	rs11739877	T	C	0.6118	0.0117	0.0018	6.59933e-11
	rs11781222	C	T	0.1286	-0.0158	0.0024	5.30029e-11
	rs11781692	A	C	0.019	-0.0034	0.0069	0.62
	rs11790280	C	T	0.3862	0.0103	0.0018	7.10003e-09
	rs11792069	G	A	0.17	-0.0145	0.0024	6.49995e-10
	rs11792311	A	G	0.2388	-0.0144	0.002	1.29987e-12
	rs118039278	A	G	0.06326	-0.0052	0.0034	0.13
	rs11847697	T	C	0.04455	0.0301	0.004	5.90065e-14
	rs11855853	T	C	0.2649	-0.0145	0.002	2.39994e-13
	rs11866815	T	C	0.2461	-0.0156	0.0019	1e-16
	rs1187352	C	T	0.6518	0.0119	0.0018	6.00067e-11
	rs11880870	G	A	0.4801	-0.0189	0.0017	1e-28
	rs11904490	A	C	0.3911	-0.0099	0.0018	3.69999e-08
	rs11915371	C	A	0.2038	0.0149	0.0021	2.60016e-12
	rs11945861	A	G	0.2369	-0.0148	0.002	5.00035e-13
	rs11951673	T	C	0.3941	-0.0123	0.0017	1.10002e-13
	rs11980456	A	G	0.2892	-0.0022	0.002	0.25
	rs1199334	G	A	0.8123	-0.0142	0.0021	7.29962e-12
	rs12022461	A	G	0.1795	-0.0159	0.0023	2.39994e-12
	rs12035349	G	A	0.1295	0.0188	0.0026	1.10002e-12
	rs12041258	C	T	0.2287	-0.0146	0.002	9.49948e-13
	rs12044597	G	A	0.5029	0.0143	0.0016	1.69981e-18
	rs12046278	C	T	0.3395	0.0058	0.0018	0.00179999
	rs12052672	G	T	0.2564	-0.0112	0.0019	7.90005e-09
	rs12065553	G	A	0.2926	0.0115	0.0019	8.9e-10
	rs12078100	G	C	0.6237	-0.0045	0.0018	0.0109999
	rs12098284	T	C	0.1241	0.0178	0.0026	1.80011e-11
	rs12101393	G	C	0.2197	-0.0127	0.0021	1.5e-09
	rs12147845	T	C	0.1135	0.0199	0.0027	4.49987e-13
	rs12149756	A	G	0.2554	-0.0125	0.0019	3.69999e-11
	rs12150665	C	T	0.4058	-0.0162	0.0017	1.59993e-22
	rs12185242	C	A	0.4733	0.0066	0.0017	8.19993e-05
	rs1218822	A	G	0.6663	0.0168	0.0017	1.9002e-22
	rs12189178	T	C	0.03783	0.0364	0.0046	2.19989e-15
	rs12206564	C	T	0.495	0.0113	0.0017	5.40008e-11
	rs12217775	G	A	0.4467	0.0098	0.0017	1.5e-08
	rs12246352	G	A	0.1033	0.0007	0.0028	0.8
	rs1227247	C	T	0.3414	0.0102	0.0019	4.39997e-08
	rs12299814	A	C	0.2525	-0.0157	0.002	5.19996e-15
	rs12325419	A	G	0.121	-0.0188	0.0027	1.39991e-12
	rs12356508	A	G	0.2078	-0.0084	0.002	2.30001e-05
	rs12364470	G	T	0.1626	0.0178	0.0022	1.10002e-15
	rs12369179	T	C	0.08782	-0.0359	0.0031	2.49977e-31
	rs12411886	A	C	0.08261	0.0271	0.003	1.50003e-19
	rs1241986	A	G	0.8479	-0.0139	0.0024	1.09999e-08
	rs12422552	C	G	0.2663	-0.0134	0.002	1.59993e-11
	rs12424054	A	G	0.2325	-0.0029	0.002	0.16
	rs12429545	A	G	0.1248	0.0316	0.0025	9.60064e-38
	rs12431682	T	C	0.3685	-0.0112	0.0017	2.99985e-11
	rs12439798	T	G	0.4228	0.0125	0.0017	6.89922e-13
	rs12443621	G	A	0.4668	0.0096	0.0017	3.2e-08
	rs12445804	A	G	0.08472	0.0075	0.0034	0.0280001
	rs12446632	A	G	0.1424	-0.0352	0.0024	2.90001e-50
	rs12448257	A	G	0.218	0.0184	0.002	8.10028e-20
	rs12454712	C	T	0.3704	0.0144	0.0018	4.40048e-16
	rs12472667	C	G	0.6138	-0.0094	0.0018	1e-07
	rs12475332	G	T	0.2577	0.0005	0.002	0.79
	rs12477088	C	T	0.4022	-0.0145	0.0017	8.9002e-17
	rs12488237	C	T	0.05227	0.0235	0.0036	4.49987e-11
	rs12502727	G	A	0.1139	0.016	0.0028	9.90011e-09
	rs12504746	T	C	0.1973	-0.0047	0.0022	0.0350002
	rs12564992	G	A	0.1144	0.0196	0.0026	5.30029e-14
	rs12593036	G	A	0.2993	-0.0154	0.0019	3.80014e-16
	rs12595158	T	C	0.02362	-0.0394	0.0054	1.9002e-13
	rs12595749	G	A	0.4286	-0.0141	0.0017	5.70033e-16
	rs12603885	A	G	0.7052	-0.007	0.0019	0.000179999
	rs12604935	C	A	0.3765	0.011	0.0018	1e-09
	rs12615778	G	A	0.3058	-0.0104	0.0019	3.89996e-08
	rs12620249	G	A	0.1499	0.0135	0.0025	4.39997e-08
	rs1263627	T	A	0.2342	0.0139	0.002	8.00018e-12
	rs12652212	G	A	0.4214	0.0123	0.0017	9.70063e-14
	rs12675063	T	A	0.1131	0.0156	0.0026	1.29999e-09
	rs12680842	G	A	0.3205	-0.0133	0.0018	4.40048e-14
	rs12692596	T	C	0.3651	0.011	0.0017	4.00037e-11
	rs12718572	T	C	0.4024	-0.0117	0.0018	2.99985e-11
	rs12720796	C	A	0.01456	-0.0031	0.0061	0.61
	rs12759296	G	T	0.3109	-0.0104	0.0018	1.89998e-08
	rs12762034	C	T	0.07583	0.024	0.0032	7.29962e-14
	rs1277762	T	C	0.8421	-0.0006	0.0024	0.81
	rs12779328	T	C	0.2833	0.0105	0.0019	4.49997e-08
	rs1285997	G	C	0.7153	0.0142	0.0019	1.20005e-13
	rs12885454	A	C	0.3431	-0.0185	0.0017	2.39994e-27
	rs12888545	G	A	0.2519	0.0136	0.002	9.09913e-12
	rs12888955	A	G	0.6513	-0.0178	0.0018	1.39991e-22
	rs12905439	G	C	0.3393	-0.0118	0.0018	1.40001e-10
	rs12916	C	T	0.401	-0.0196	0.0017	2.29985e-32
	rs12926107	G	A	0.4771	0.0081	0.0017	2.69998e-06
	rs12939549	G	A	0.4335	-0.018	0.0016	2.70023e-28
	rs12953970	A	G	0.1833	0.0125	0.0023	3.89996e-08
	rs1296328	C	A	0.5657	-0.0179	0.0018	4.90004e-24
	rs12989476	T	C	0.3521	0.013	0.0018	5.00035e-13
	rs13012099	A	G	0.3406	-0.014	0.0018	1.20005e-14
	rs13021737	G	A	0.8319	0.0574	0.0021	7.49894e-157
	rs13034320	C	G	0.2589	0.0114	0.0021	3.09999e-08
	rs13072095	T	C	0.6656	0.0095	0.0017	2.99999e-08
	rs13072412	A	C	0.5197	-0.0108	0.0017	3.09999e-10
	rs13072731	C	A	0.6055	0.0105	0.0018	2.30001e-09
	rs13101828	G	A	0.4517	-0.0029	0.0018	0.0940005
	rs13107325	T	C	0.07373	0.047	0.0032	1.10002e-47
	rs13110266	A	G	0.4065	-0.0117	0.0017	1.9002e-12
	rs13159555	G	A	0.2137	0.0119	0.0021	2.80001e-08
	rs1316369	G	A	0.3292	-0.0101	0.0018	4.70002e-08
	rs13168288	G	A	0.2503	-0.0133	0.002	6.4003e-11
	rs13174863	G	A	0.1548	0.0192	0.0023	2.90001e-16
	rs13191362	G	A	0.1198	-0.0236	0.0025	5.90065e-21
	rs13201877	G	A	0.1399	0.0152	0.0024	2.69998e-10
	rs1320903	A	G	0.3174	0.0216	0.0018	9.20026e-32
	rs1321432	C	A	0.6321	0.0201	0.0018	3.50026e-29
	rs13227658	T	C	0.5534	-0.0157	0.0017	1.69981e-19
	rs13250058	T	G	0.6771	0.0112	0.0018	2.90001e-10
	rs13263601	C	A	0.3478	0.0154	0.0018	2.19989e-17
	rs13267015	T	C	0.2788	0.0105	0.0019	3.89996e-08
	rs13269725	G	A	0.07606	-0.0069	0.0035	0.0490004
	rs1327259	G	A	0.3872	-0.0155	0.0018	1.69981e-18
	rs13283282	G	C	0.1511	-0.0017	0.0026	0.5
	rs13290794	A	G	0.3582	-0.0141	0.0018	1.9002e-15
	rs13292976	T	C	0.4458	0.0131	0.0017	3.10027e-14
	rs13329567	T	C	0.2308	-0.0293	0.002	1e-50
	rs1336486	G	T	0.3205	0.0141	0.0018	1.80011e-14
	rs13389219	T	C	0.4003	0.0112	0.0017	1.20005e-11
	rs13394970	G	T	0.6031	-0.0102	0.0018	1.29999e-08
	rs1340819	C	A	0.3376	0.0017	0.0017	0.34
	rs13432055	C	T	0.2859	0.0117	0.0018	8.9002e-11
	rs134551	T	C	0.3228	-0.0048	0.0018	0.00920005
	rs1351394	C	T	0.5118	-0.0054	0.0016	0.000790005
	rs1363695	T	C	0.2322	-0.013	0.0021	3.29997e-10
	rs1365466	T	C	0.7406	-0.0137	0.0019	3.29989e-13
	rs1371108	A	C	0.3247	0.0119	0.0018	8.99912e-11
	rs1394879	C	G	0.417	0.0101	0.0017	6.19998e-09
	rs1399471	G	C	0.7392	0.0131	0.002	2.70023e-11
	rs140107293	G	A	0.161	0.0062	0.0023	0.00850002
	rs1402025	C	T	0.2267	0.0121	0.0021	3.59998e-09
	rs1409818	T	C	0.1156	0.0201	0.0029	2.49977e-12
	rs1412235	C	G	0.3175	0.0246	0.0017	6.00067e-45
	rs1421334	C	A	0.5431	-0.0125	0.0018	1e-12
	rs14291	C	T	0.3759	0.0105	0.0018	3.50002e-09
	rs143020224	G	C	0.115	0.0061	0.0028	0.0309999
	rs1430387	C	T	0.4295	-0.0114	0.0017	5.79963e-11
	rs1431659	G	A	0.7344	-0.0196	0.0019	6.00067e-24
	rs1436344	C	G	0.5922	0.0141	0.0017	4.10015e-16
	rs1452075	T	C	0.7277	0.0141	0.0018	1.29987e-14
	rs1454148	T	C	0.2668	0.0106	0.0019	4.60002e-08
	rs1465900	C	A	0.2188	-0.0125	0.002	4.79999e-10
	rs146706984	T	G	0.09863	0.0154	0.003	2.69998e-07
	rs1476322	A	G	0.569	0.0101	0.0017	5e-09
	rs1477199	G	A	0.1451	0.0228	0.0024	9.3994e-22
	rs1485038	T	C	0.7965	0.0143	0.0022	7.39946e-11
	rs1492767	T	C	0.4957	0.0094	0.0016	1e-08
	rs1495741	A	G	0.7786	0.002	0.0021	0.34
	rs1503526	C	T	0.4838	0.014	0.0017	5.50047e-17
	rs1511471	A	G	0.3174	0.0113	0.0019	9.90011e-10
	rs1512914	T	G	0.6111	-0.0126	0.0018	8.10028e-13
	rs1522569	G	T	0.1819	-0.0164	0.0022	2.90001e-13
	rs1523768	A	G	0.6798	-0.011	0.0017	2.59998e-10
	rs1524277	T	C	0.519	-0.0106	0.0018	2.19999e-09
	rs1528435	T	C	0.6331	0.0164	0.0017	9.09913e-23
	rs1530344	A	G	0.5296	0.01	0.0017	8.50002e-09
	rs1534696	A	C	0.545	-0.0026	0.0017	0.11
	rs155510	T	G	0.8088	0.0165	0.0021	1.69981e-14
	rs1561928	G	A	0.882	-0.0016	0.0027	0.56
	rs1567353	G	C	0.3058	-0.0036	0.0019	0.0560003
	rs1579200	C	T	0.823	-0.0136	0.0023	2.59998e-09
	rs1579557	T	C	0.2998	0.0213	0.0019	1.10002e-29
	rs159032	T	C	0.2439	0.0129	0.002	1.89998e-10
	rs1593304	G	A	0.8007	-0.0126	0.0022	1.29999e-08
	rs1625427	C	T	0.3496	-0.013	0.0018	1.39991e-12
	rs1634350	A	C	0.4214	0.012	0.0018	7.59976e-12
	rs1658820	T	G	0.2468	0.0141	0.0021	5.90065e-12
	rs1668633	T	C	0.5738	0.01	0.0017	8.70001e-09
	rs16849710	G	A	0.515	-0.0116	0.0018	6.00067e-11
	rs16851483	T	G	0.06928	0.0369	0.0035	3.19963e-26
	rs16871902	A	G	0.4877	0.0125	0.0017	4.60045e-13
	rs16903232	T	C	0.09524	0.0167	0.0028	2.80001e-09
	rs16903285	C	T	0.1407	0.0331	0.0026	7.59976e-38
	rs16906845	A	G	0.06683	-0.0225	0.0038	2.19999e-09
	rs16907751	T	C	0.1047	-0.0209	0.003	1.59993e-12
	rs16932761	A	G	0.2542	-0.014	0.002	1.69981e-12
	rs16940823	A	C	0.1905	-0.0146	0.0023	8.99912e-11
	rs16958372	A	G	0.1292	0.0141	0.0025	9.59997e-09
	rs16965225	T	G	0.06741	0.0216	0.0034	1.7e-10
	rs16966801	G	A	0.2016	0.0156	0.0022	1.10002e-12
	rs17001561	A	G	0.1573	0.0151	0.0023	3.80014e-11
	rs17014375	G	T	0.1348	0.0172	0.0025	1.10002e-11
	rs17015701	A	G	0.1955	0.0135	0.0021	7.50067e-11
	rs1704190	A	G	0.634	0.0098	0.0018	3.29997e-08
	rs17050272	A	G	0.4198	0.0017	0.0018	0.34
	rs17069831	T	C	0.2795	-0.0109	0.0019	2.1e-08
	rs17094222	C	T	0.2039	0.0181	0.002	2.19989e-19
	rs17096510	C	A	0.1359	-0.0148	0.0026	8.30004e-09
	rs17105272	T	C	0.3186	0.011	0.0019	3.2e-09
	rs17119937	C	T	0.06905	0.0212	0.0036	5.60003e-09
	rs17171818	T	C	0.2111	0.0117	0.0021	2.59998e-08
	rs17201143	T	C	0.3124	-0.0103	0.0019	2.59998e-08
	rs17203016	G	A	0.196	0.015	0.002	2.09991e-13
	rs17207196	T	C	0.4118	-0.0221	0.0018	2.09991e-35
	rs17272434	A	G	0.312	-0.0105	0.0018	3.69999e-09
	rs1728407	G	A	0.4366	-0.0005	0.0017	0.77
	rs17391694	T	C	0.1189	0.0317	0.0025	7.50067e-38
	rs17399237	C	T	0.5497	-0.0129	0.0017	6.70039e-14
	rs17405819	C	T	0.301	-0.0215	0.0018	4.30031e-33
	rs17424278	C	A	0.1054	0.017	0.0028	1.89998e-09
	rs17446091	C	T	0.2074	0.0123	0.002	1.79999e-09
	rs17447211	G	C	0.333	0.0005	0.0018	0.8
	rs17450772	C	T	0.1125	0.0189	0.003	2.90001e-10
	rs174566	G	A	0.3407	0.0033	0.0017	0.0539995
	rs17513613	C	T	0.3236	0.0186	0.0018	3.59998e-26
	rs175165	G	T	0.3941	-0.0103	0.0018	5.19996e-09
	rs17522122	T	G	0.4812	0.0159	0.0017	1.50003e-21
	rs17531363	C	A	0.3033	-0.0133	0.0019	1.99986e-12
	rs17585887	C	T	0.5467	0.0022	0.0016	0.18
	rs17619973	G	A	0.0746	-0.02	0.0032	2.39999e-10
	rs17636031	C	T	0.2701	0.016	0.0019	1.20005e-17
	rs17681708	C	T	0.3123	0.0106	0.0018	7.19996e-09
	rs17695092	G	T	0.3084	-0.0106	0.0018	3.40001e-09
	rs17709991	C	T	0.2681	0.011	0.0018	2.39999e-09
	rs17720922	T	C	0.19	0.0131	0.0022	2.30001e-09
	rs17724992	G	A	0.2596	-0.0183	0.0019	1e-22
	rs17757975	C	T	0.1482	-0.0143	0.0024	4.20001e-09
	rs17767510	C	G	0.1697	0.0129	0.0023	1.89998e-08
	rs17805532	T	C	0.05788	0.0226	0.0039	5.19996e-09
	rs17806379	T	C	0.1789	-0.0258	0.0022	1.50003e-30
	rs1787267	C	G	0.06268	-0.0237	0.0036	3.40017e-11
	rs1800961	T	C	0.03467	-0.0001	0.0048	0.98
	rs1805207	T	C	0.6419	0.011	0.0018	8.60003e-10
	rs1819844	G	A	0.8203	-0.0143	0.0021	2.60016e-11
	rs1829130	C	T	0.322	0.011	0.0019	3.69999e-09
	rs183130	T	C	0.3286	-0.0031	0.0019	0.0990011
	rs1840339	G	T	0.3051	0.0047	0.0018	0.00850002
	rs1852006	A	G	0.3519	-0.0156	0.0018	4.90004e-18
	rs1853639	A	G	0.6363	-0.0111	0.0018	1.2e-09
	rs1863652	A	G	0.3449	-0.0115	0.0018	1.40001e-10
	rs1865341	T	C	0.758	0.0128	0.002	2.5e-10
	rs1865989	T	A	0.63	0.01	0.0018	2.90001e-08
	rs1872992	G	A	0.2524	-0.0054	0.0019	0.00460002
	rs1883711	C	G	0.03525	-0.0242	0.0057	2.19999e-05
	rs1885728	A	G	0.6787	0.0108	0.0019	1e-08
	rs1888488	T	C	0.5648	0.0103	0.0018	1e-08
	rs1891215	C	T	0.4574	0.0117	0.0017	1.29987e-11
	rs1895957	G	T	0.7781	0.0171	0.0021	1.39991e-16
	rs1899689	T	C	0.3986	0.0117	0.0016	1.50003e-12
	rs1899898	C	T	0.3201	-0.0113	0.0018	6.80002e-10
	rs1912631	A	G	0.4088	-0.0119	0.0018	1.29987e-11
	rs1927790	C	T	0.4109	0.0148	0.0016	1.80011e-19
	rs1928295	C	T	0.4461	-0.0141	0.0016	5.40008e-18
	rs1937683	T	C	0.6699	0.0109	0.0018	3.2e-09
	rs1938566	T	C	0.8245	-0.0136	0.0023	2.99999e-09
	rs1941697	A	G	0.4538	0.0123	0.0017	1.20005e-12
	rs1945941	A	G	0.5605	-0.0114	0.0018	7.29962e-11
	rs1964927	G	A	0.6383	0.0124	0.0018	5.00035e-12
	rs1982441	T	G	0.1381	0.0175	0.0026	7.00003e-12
	rs1982725	T	C	0.4778	0.0097	0.0017	3.29997e-08
	rs1990573	G	A	0.6845	0.013	0.0018	2.39994e-13
	rs1993709	G	A	0.8177	0.0331	0.0021	1.9002e-57
	rs2000	A	G	0.0314	-0.0281	0.0051	3.2e-08
	rs2007231	T	C	0.6387	-0.0104	0.0018	5.19996e-09
	rs200810	C	T	0.3716	-0.0136	0.0017	5.50047e-16
	rs2009416	T	C	0.361	-0.0121	0.0018	1.10002e-11
	rs2021092	C	T	0.1914	-0.0033	0.0022	0.14
	rs2027524	A	T	0.09898	-0.0175	0.003	3.09999e-09
	rs2029085	A	G	0.1125	-0.0164	0.0028	3.59998e-09
	rs2035831	C	G	0.339	-0.0108	0.0018	5.49997e-09
	rs2043085	C	T	0.6176	0.0013	0.0017	0.43
	rs2044469	G	A	0.3561	0.0144	0.0018	2.29985e-15
	rs2053865	T	C	0.5706	0.01	0.0017	7.59994e-09
	rs2057316	C	T	0.95469	-0.0229	0.0042	4.70002e-08
	rs2061813	T	A	0.7422	-0.0112	0.002	3.2e-08
	rs2063177	A	G	0.3541	0.012	0.0018	1.59993e-11
	rs2065418	G	T	0.3623	-0.0166	0.0018	3.59998e-20
	rs2066714	C	T	0.1269	-0.0019	0.0026	0.47
	rs2068888	A	G	0.4591	0.0058	0.0017	0.000470002
	rs2071887	A	T	0.3522	0.0002	0.0018	0.92
	rs2073547	G	A	0.1895	0.0002	0.0021	0.93
	rs2077460	T	C	0.3832	-0.0114	0.0018	1.2e-10
	rs2080454	A	C	0.6211	-0.0129	0.0017	1.69981e-14
	rs2081048	C	T	0.3489	-0.0031	0.0019	0.0980009
	rs2094474	C	A	0.2802	0.0114	0.0019	1.7e-09
	rs2119753	G	A	0.389	-0.0102	0.0018	6.80002e-09
	rs2122042	T	G	0.2056	0.0235	0.002	2.29985e-31
	rs2124499	C	G	0.3718	-0.0123	0.0017	3.40017e-13
	rs2131311	G	A	0.7199	-0.0062	0.002	0.0021
	rs2131919	G	A	0.1607	-0.0027	0.0023	0.25
	rs2143253	A	G	0.1189	-0.0188	0.0026	1.10002e-12
	rs2143624	A	G	0.3682	0.0098	0.0017	4.79999e-09
	rs2155645	T	C	0.2608	-0.0116	0.0019	7.10003e-10
	rs215634	G	A	0.6212	-0.0152	0.0018	2.60016e-17
	rs2160077	A	G	0.4294	0.0093	0.0016	1.6e-08
	rs2162524	C	T	0.3321	0.0155	0.0018	4.10015e-17
	rs2170382	T	C	0.1203	0.0172	0.0027	2.39999e-10
	rs2174367	T	G	0.3136	-0.0121	0.0019	9.30037e-11
	rs217671	G	A	0.2719	0.0144	0.0019	1.29987e-13
	rs2185027	C	A	0.2968	0.0135	0.0018	5.00035e-14
	rs2187114	A	G	0.1054	-0.0132	0.0029	5.30005e-06
	rs2190788	T	G	0.3106	0.0141	0.0019	2.90001e-14
	rs2190890	C	T	0.2621	-0.0111	0.002	2.1e-08
	rs2195086	G	T	0.1589	0.0133	0.0023	9.40005e-09
	rs2198679	G	A	0.4676	-0.0107	0.0017	5.60003e-10
	rs2228213	A	G	0.3481	-0.0139	0.0017	4.60045e-16
	rs223051	T	C	0.6759	0.0112	0.0018	1.09999e-09
	rs2235564	T	C	0.3466	0.0131	0.0018	3.69999e-13
	rs2240466	A	G	0.1223	0.0113	0.0025	6.19998e-06
	rs224440	G	C	0.2199	0.0005	0.0021	0.82
	rs2245368	T	C	0.8256	-0.0257	0.0023	4.90004e-28
	rs2246012	C	T	0.1628	0.0158	0.0022	3.10027e-13
	rs2267373	T	C	0.5792	-0.0084	0.0018	1.89998e-06
	rs2269828	A	G	0.3322	-0.0105	0.0018	4.39997e-09
	rs2270778	T	C	0.5839	-0.0097	0.0017	4.30002e-09
	rs2274550	T	C	0.1402	-0.014	0.0025	1.5e-08
	rs2277083	G	A	0.5666	0.0003	0.0017	0.87
	rs2281819	A	T	0.2302	-0.016	0.002	5.10035e-15
	rs2283093	T	C	0.2066	0.0127	0.0021	3.09999e-09
	rs2287622	G	A	0.6025	-0.0015	0.0017	0.37
	rs2291487	T	C	0.1759	0.0126	0.0022	8.19993e-09
	rs2293605	T	C	0.1307	-0.0167	0.0027	3.59998e-10
	rs2303083	A	G	0.1904	-0.0145	0.0022	3.69999e-11
	rs2306537	G	A	0.3092	0.0133	0.0019	8.69961e-13
	rs2307022	G	A	0.6656	-0.0135	0.0017	5.50047e-15
	rs2317299	C	T	0.5597	-0.0106	0.0017	1.29999e-09
	rs2322622	C	T	0.3701	0.0094	0.0017	2.69998e-08
	rs233721	A	T	0.631	0.0102	0.0018	2.80001e-08
	rs2357760	A	G	0.6754	0.0145	0.0017	6.79986e-17
	rs2365389	T	C	0.4143	-0.0174	0.0017	1.29987e-25
	rs2367112	G	T	0.4919	-0.0119	0.0016	2.29985e-13
	rs2371984	G	T	0.8657	-0.0144	0.0026	2.80001e-08
	rs2382825	C	T	0.3833	0.001	0.0017	0.55
	rs2420477	C	T	0.5255	-0.0034	0.0018	0.0539995
	rs2425840	C	A	0.4059	0.0119	0.0018	1.59993e-11
	rs2429150	C	A	0.4164	0.0111	0.0018	2.69998e-10
	rs2440452	G	T	0.8661	-0.0142	0.0026	4.30002e-08
	rs245051	G	A	0.4134	-0.0019	0.0017	0.28
	rs2467594	G	A	0.6365	0.0122	0.0018	6.4998e-12
	rs2479958	G	A	0.5075	-0.0154	0.0018	1.50003e-17
	rs248139	A	G	0.1933	0.0133	0.0022	1.2e-09
	rs2516739	A	G	0.2171	-0.0159	0.0021	1.39991e-14
	rs2543132	C	G	0.8134	0.0146	0.0022	5.00035e-11
	rs2605603	A	G	0.4887	-0.0103	0.0016	2.5e-10
	rs2612579	T	C	0.6855	0.0108	0.0019	9.59997e-09
	rs2619976	T	C	0.4132	0.0104	0.0018	6.29999e-09
	rs262130	T	C	0.1969	0.0127	0.0023	1.79999e-08
	rs263041	G	A	0.6331	-0.0124	0.0018	2.19989e-12
	rs2631681	T	C	0.3252	-0.0113	0.0017	8.9002e-11
	rs2642438	G	A	0.6964	-0.0032	0.0018	0.0739997
	rs2652806	T	C	0.6688	-0.0006	0.0019	0.73
	rs2694047	G	A	0.747	0.0188	0.002	3.90032e-21
	rs2717926	T	C	0.6624	0.0097	0.0017	2.59998e-08
	rs2718717	G	A	0.1394	-0.0005	0.0023	0.83
	rs2733287	C	A	0.4829	0.0157	0.0017	6.79986e-20
	rs273504	G	A	0.4266	0.0153	0.0018	4.40048e-18
	rs273697	A	G	0.4779	-0.0098	0.0017	1.5e-08
	rs2740488	C	A	0.2572	0.0066	0.0019	0.000669993
	rs2744974	T	C	0.338	0.0249	0.0018	1.39991e-45
	rs275184	G	T	0.1655	0.0076	0.0024	0.0016
	rs2758879	A	G	0.2972	-0.0076	0.0018	2.39999e-05
	rs2796456	C	A	0.2748	-0.0116	0.0019	2.90001e-09
	rs2820311	G	A	0.3369	0.0235	0.0018	4.10015e-38
	rs2832283	A	G	0.2208	0.0115	0.002	5.80003e-09
	rs2837398	C	A	0.4042	0.0114	0.0018	1.09999e-10
	rs284227	T	C	0.7448	-0.0147	0.0019	3.50026e-15
	rs2850245	T	G	0.6402	-0.0009	0.0018	0.62
	rs2850969	C	T	0.1427	0.0165	0.0024	1.29987e-11
	rs2860183	C	T	0.6245	-0.0037	0.0018	0.0359998
	rs2865805	C	A	0.3081	0.0111	0.0019	2.5e-09
	rs2875762	C	G	0.2473	0.0139	0.002	1.20005e-11
	rs2890652	C	T	0.1759	0.017	0.0023	2.49977e-13
	rs2899663	G	A	0.5099	0.0092	0.0016	2e-08
	rs2925677	G	C	0.2014	-0.0033	0.002	0.0959997
	rs2925979	C	T	0.7051	0.0004	0.0018	0.81
	rs2943645	T	C	0.6397	-0.0062	0.0017	0.000239999
	rs294704	T	G	0.7239	-0.0113	0.0019	4e-09
	rs2973564	G	A	0.284	-0.0111	0.0019	3.29997e-09
	rs298563	C	T	0.8193	-0.0127	0.0023	4.60002e-08
	rs29941	G	A	0.6865	0.0152	0.0018	5.10035e-18
	rs3007105	T	C	0.4697	0.0142	0.0017	1.10002e-17
	rs3209570	A	G	0.3748	-0.0143	0.0018	9.79941e-16
	rs323742	T	A	0.02789	0.041	0.0056	1.99986e-13
	rs325485	G	A	0.5984	-0.0087	0.0018	1.09999e-06
	rs326896	T	C	0.3925	-0.0128	0.0018	2.80027e-13
	rs328049	A	G	0.4797	0.0101	0.0017	3.69999e-09
	rs329122	A	G	0.4226	-0.0125	0.0017	4.30031e-14
	rs329277	G	T	0.4789	0.0099	0.0017	1.09999e-08
	rs331949	C	T	0.3734	0.011	0.0017	1e-10
	rs33485	T	C	0.7309	-0.0158	0.002	1.10002e-15
	rs340025	C	T	0.5724	0.0124	0.0017	1e-13
	rs34042070	G	C	0.1909	0.0115	0.0021	2.5e-08
	rs34265667	A	G	0.03549	-0.004	0.0043	0.35
	rs343	A	C	0.08653	-0.0086	0.003	0.00439997
	rs349088	A	C	0.4976	-0.0128	0.0017	1.80011e-13
	rs36043408	A	G	0.5282	0.0085	0.0018	2.59998e-06
	rs3732359	A	G	0.764	0.012	0.0021	8.70001e-09
	rs3736485	G	A	0.5443	-0.0134	0.0016	2.49977e-16
	rs3746337	T	C	0.4877	0.0097	0.0016	3.59998e-09
	rs3754963	T	A	0.2574	-0.0123	0.002	3.29997e-10
	rs3764835	A	G	0.1528	-0.0141	0.0024	3.09999e-09
	rs3766430	C	T	0.4409	0.0113	0.0016	3.90032e-12
	rs3772882	A	C	0.3661	0.0127	0.0018	6.59933e-13
	rs3775228	T	C	0.3922	0.006	0.0017	0.000379997
	rs3780181	G	A	0.07267	-0.0026	0.0033	0.43
	rs3781099	T	C	0.08203	0.021	0.0031	2.49977e-11
	rs3800229	T	G	0.7123	0.0175	0.0018	1.39991e-22
	rs380857	A	C	0.8878	-0.0151	0.0027	3.59998e-08
	rs3810291	A	G	0.6703	0.0274	0.0018	2.09991e-52
	rs3813680	G	A	0.1562	-0.0144	0.0024	1.6e-09
	rs3814883	T	C	0.4764	0.0232	0.0017	1.10002e-40
	rs38189	T	A	0.6344	0.0004	0.0018	0.84
	rs3820897	C	T	0.8147	0.0012	0.0023	0.6
	rs3822855	T	G	0.4276	-0.001	0.0017	0.56
	rs3826705	C	T	0.1206	0.0157	0.0027	6.59994e-09
	rs3829126	T	G	0.09606	0.0031	0.003	0.3
	rs3829849	T	C	0.3589	0.0098	0.0017	5.89997e-09
	rs383091	C	T	0.6262	0.0011	0.0018	0.55
	rs3852012	A	G	0.6876	-0.0131	0.0018	1.39991e-13
	rs391300	C	T	0.6275	-0.0119	0.0017	3.10027e-12
	rs3916856	A	G	0.03414	0.0011	0.0051	0.82
	rs3930349	A	C	0.2196	-0.0144	0.0021	4.19952e-12
	rs3935648	G	C	0.2328	-0.0125	0.0022	6.80002e-09
	rs3936511	G	A	0.1791	-0.0027	0.0021	0.19
	rs3957285	A	G	0.5261	0.0144	0.0018	2.90001e-16
	rs40067	A	G	0.1713	-0.0266	0.0023	7.10068e-30
	rs4012234	G	T	0.5924	0.0141	0.0018	9.8992e-16
	rs4072917	A	G	0.4694	0.0115	0.0018	6.89922e-11
	rs4077093	G	T	0.783	-0.0128	0.0022	5.1e-09
	rs4082793	T	C	0.421	-0.0122	0.0018	3.59998e-12
	rs4134963	T	C	0.1819	-0.0068	0.0021	0.0015
	rs4148233	T	C	0.3717	0.0101	0.0017	3.2e-09
	rs41785	A	C	0.4379	-0.0045	0.0017	0.00940005
	rs4237643	G	T	0.6938	-0.0223	0.0019	4.30031e-33
	rs427943	C	A	0.5669	0.017	0.0017	7.29962e-23
	rs429343	G	A	0.5813	-0.015	0.0017	6.79986e-18
	rs4307239	G	A	0.4578	0.0115	0.0017	3.90032e-11
	rs4372836	C	T	0.6966	-0.0142	0.0018	7.29962e-16
	rs438568	G	A	0.6065	-0.0042	0.0019	0.0280001
	rs4430672	C	T	0.8004	-0.0127	0.0022	3.89996e-09
	rs4432271	T	C	0.8692	0.0228	0.0026	1.29987e-18
	rs4470903	G	C	0.2424	-0.0019	0.002	0.33
	rs4482463	A	C	0.9213	-0.0331	0.0033	2.80027e-23
	rs4516268	A	C	0.1925	-0.0217	0.0021	5.19996e-25
	rs4518345	A	G	0.2842	-0.0117	0.0019	1e-09
	rs4521182	C	T	0.69	-0.0104	0.0019	3.69999e-08
	rs4523610	C	T	0.229	0.0123	0.002	1.29999e-09
	rs4550409	T	G	0.1479	-0.0137	0.0025	2.39999e-08
	rs455527	C	T	0.05589	-0.0199	0.0035	1.09999e-08
	rs4556997	A	C	0.1349	0.0197	0.0024	6.90081e-17
	rs4559942	A	G	0.7539	0.0015	0.0021	0.450001
	rs4564007	C	T	0.6756	-0.0098	0.0018	1.2e-07
	rs459552	A	T	0.7691	-0.0126	0.002	1.7e-10
	rs460799	G	A	0.7319	0.0118	0.0019	6.4e-10
	rs4616635	G	C	0.2771	0.0104	0.0018	1.2e-08
	rs4639527	G	A	0.3012	0.0172	0.0019	3.29989e-20
	rs4665972	C	T	0.5973	0.0105	0.0017	3.89996e-10
	rs4672338	T	C	0.3367	0.0118	0.0018	4.90004e-11
	rs4673553	G	T	0.4562	0.0142	0.0017	2.09991e-16
	rs4675812	A	G	0.5852	-0.0054	0.0017	0.0021
	rs4677812	A	C	0.2806	-0.0136	0.0019	1.39991e-12
	rs4682718	G	A	0.18	0.0154	0.0023	9.8992e-12
	rs4683096	G	T	0.5612	-0.0116	0.0017	2.80027e-11
	rs4703019	A	G	0.4097	0.0101	0.0017	1e-09
	rs4704513	G	C	0.1811	0.0125	0.0022	7.39997e-09
	rs4718966	T	C	0.4183	0.0127	0.0018	4.60045e-13
	rs4722398	T	C	0.1336	0.0158	0.0025	3.59998e-10
	rs4722672	T	C	0.8151	-0.0151	0.0021	1.80011e-12
	rs4731701	T	C	0.4915	0.009	0.0016	3.2e-08
	rs4740619	C	T	0.4521	-0.0186	0.0016	2.29985e-30
	rs4745794	G	A	0.5157	0.0114	0.0017	7.19946e-11
	rs4757144	A	G	0.5878	0.0169	0.0018	5.60015e-22
	rs4759075	C	T	0.4014	-0.0112	0.0017	1.39991e-11
	rs4759228	C	G	0.2971	-0.0157	0.0019	5.90065e-16
	rs4760254	C	G	0.2407	0.0071	0.002	0.000409996
	rs4765148	T	G	0.3206	0.0097	0.0019	2.1e-07
	rs4766710	G	A	0.0642	-0.0229	0.0035	3.69999e-11
	rs4776793	T	C	0.3496	-0.0104	0.0018	9.90011e-09
	rs4783830	A	G	0.3074	-0.0105	0.0019	2.39999e-08
	rs478975	A	G	0.6382	0.0035	0.0018	0.05
	rs4796243	G	A	0.6971	0.0124	0.0019	6.09958e-11
	rs4802113	C	T	0.4555	-0.0009	0.0017	0.62
	rs4802778	G	A	0.4255	0.0116	0.0018	8.4004e-11
	rs480823	C	T	0.07922	0.0019	0.0031	0.54
	rs4812405	A	C	0.06694	-0.0204	0.0033	1e-09
	rs4813619	T	G	0.5101	-0.0108	0.0018	2.30001e-09
	rs4820408	G	T	0.592	-0.0151	0.0017	2.09991e-19
	rs483752	T	C	0.7415	0.0121	0.0022	3.69999e-08
	rs4842491	T	C	0.7138	0.0098	0.0018	4e-08
	rs4856794	G	T	0.3486	0.011	0.0018	1.5e-09
	rs4858193	C	T	0.2779	-0.0129	0.0019	1.59993e-11
	rs4858887	A	C	0.6811	-0.0124	0.0019	2.09991e-11
	rs4864201	C	T	0.6469	-0.0141	0.0017	1.50003e-16
	rs4877313	T	A	0.2183	-0.0129	0.0021	4.09996e-10
	rs488029	A	G	0.5492	0.0145	0.0017	5.10035e-17
	rs4880341	T	C	0.5606	-0.0118	0.0017	1.10002e-11
	rs4886869	G	A	0.6048	0.01	0.0018	2.90001e-08
	rs4889606	G	A	0.3801	-0.0202	0.0017	2.80027e-33
	rs4906908	G	T	0.5253	0.0103	0.0017	2.5e-09
	rs4909945	C	T	0.6834	-0.0013	0.0018	0.450001
	rs4912637	A	G	0.3461	-0.0103	0.0018	1.5e-08
	rs491711	C	A	0.316	-0.0115	0.0019	1.09999e-09
	rs4929923	C	T	0.6376	0.0181	0.0017	7.19946e-27
	rs4947121	C	T	0.7717	0.0084	0.0021	5.60003e-05
	rs4953577	T	C	0.5525	0.0099	0.0017	9.90011e-09
	rs4954192	T	C	0.4137	-0.0083	0.0018	2.5e-06
	rs4954638	C	A	0.2492	-0.0118	0.002	2.90001e-09
	rs4963120	T	C	0.5654	0.013	0.0018	3.59998e-13
	rs4969179	G	T	0.6123	-0.0057	0.0018	0.0012
	rs4973925	C	T	0.4677	0.0107	0.0017	6.59994e-10
	rs498475	A	G	0.6295	0.0064	0.0017	0.00016
	rs4986044	T	C	0.4687	-0.0164	0.0016	3.29989e-23
	rs535241194	G	A	0.2275	-0.003	0.002	0.14
	rs538579	C	G	0.3228	0.0137	0.0019	1.29987e-13
	rs543874	G	A	0.1952	0.0475	0.002	1.1995e-122
	rs556107	T	C	0.5322	-0.0004	0.0017	0.81
	rs55831924	T	C	0.3917	0.0012	0.0018	0.48
	rs559231	T	G	0.3956	0.0135	0.0018	2.39994e-14
	rs55966194	G	C	0.2571	0.0008	0.002	0.67
	rs56264193	C	G	0.3517	-0.0011	0.0018	0.54
	rs577525	C	T	0.5676	0.0166	0.0017	9.70063e-22
	rs581080	C	G	0.8136	-0.0019	0.0021	0.36
	rs58148580	T	C	0.1142	0.0042	0.0028	0.13
	rs58542926	T	C	0.08893	-0.0076	0.003	0.01
	rs58839393	T	A	0.19	0.0014	0.0021	0.5
	rs58895965	A	C	0.1738	0.0029	0.0023	0.2
	rs591088	T	C	0.5589	-0.0097	0.0017	1.6e-08
	rs591939	G	A	0.2683	0.0094	0.0019	8.30004e-07
	rs592483	T	C	0.5716	-0.0147	0.0017	1.99986e-18
	rs597808	G	A	0.5075	0.0097	0.0017	4.90004e-09
	rs6014523	C	T	0.1968	-0.0149	0.0022	1.39991e-11
	rs6019482	T	C	0.1654	-0.0178	0.0023	2.80027e-14
	rs6023633	A	G	0.763	-0.0138	0.0021	5.10035e-11
	rs6056413	T	A	0.8289	-0.0127	0.0022	1.09999e-08
	rs6073958	C	T	0.1887	-0.0072	0.0021	0.00061
	rs6093446	A	G	0.2865	-0.0011	0.0019	0.57
	rs6121381	T	A	0.1531	0.0147	0.0024	9.40005e-10
	rs61775180	T	C	0.4378	0.0019	0.0018	0.31
	rs61780049	G	A	0.1467	-0.0035	0.0025	0.17
	rs61905078	C	A	0.0763	-0.0043	0.0031	0.18
	rs62064941	C	A	0.03771	0.0021	0.0045	0.64
	rs621042	A	C	0.451	-0.0107	0.0017	6.29999e-10
	rs6235	G	C	0.2702	0.0175	0.0019	1.50003e-19
	rs6265	T	C	0.1951	-0.0412	0.0021	1e-86
	rs629443	G	T	0.7499	-0.0116	0.0019	1.40001e-09
	rs6419734	C	T	0.8479	-0.0174	0.0025	1.9002e-12
	rs6426328	T	G	0.4618	-0.0001	0.0017	0.96
	rs6435622	C	G	0.3114	0.0125	0.0019	2.49977e-11
	rs6443750	C	T	0.8068	0.0148	0.0021	3.19963e-12
	rs6448587	C	A	0.1891	-0.0167	0.0023	2.29985e-13
	rs6449532	T	C	0.3545	-0.0127	0.0018	1.20005e-12
	rs645482	G	A	0.2943	-0.0109	0.0019	6.19998e-09
	rs6458869	A	C	0.6419	0.0008	0.0018	0.66
	rs6461115	G	A	0.2285	-0.0144	0.0019	1.20005e-13
	rs6471941	A	G	0.1684	0.0156	0.0021	3.10027e-13
	rs6475606	T	C	0.479	-0.0028	0.0016	0.0870001
	rs6477694	T	C	0.6441	-0.0123	0.0017	3.80014e-13
	rs6482729	T	C	0.6615	-0.0102	0.0019	3.59998e-08
	rs6497676	A	G	0.6417	-0.0098	0.0018	3.69999e-08
	rs6506033	T	C	0.07373	-0.0004	0.0033	0.91
	rs651548	G	A	0.6323	-0.0139	0.0018	1.99986e-14
	rs6544713	C	T	0.6847	0.002	0.0018	0.25
	rs6545714	A	G	0.6139	-0.0191	0.0017	9.09913e-31
	rs6548220	G	A	0.6888	-0.0131	0.0019	1.9002e-12
	rs6564360	G	A	0.1905	0.0135	0.0022	1.2e-09
	rs657452	G	A	0.6216	-0.0188	0.0017	7.19946e-29
	rs6587552	G	A	0.7591	-0.0173	0.002	1.59993e-17
	rs6593688	G	A	0.3733	0.0137	0.0018	8.60003e-15
	rs6594967	C	T	0.3274	-0.0109	0.0018	3.40001e-09
	rs6597650	G	A	0.4056	0.0122	0.0018	7.89951e-12
	rs659967	C	G	0.151	0.0147	0.0025	3.59998e-09
	rs6606686	C	G	0.6903	-0.0136	0.0018	7.59976e-15
	rs663129	A	G	0.2301	0.0545	0.0019	1.59956e-178
	rs6657811	T	A	0.1292	-0.0021	0.0026	0.43
	rs6676084	T	C	0.3091	-0.0122	0.0018	4.90004e-12
	rs6689611	A	G	0.01432	-0.0254	0.008	0.0015
	rs6690181	C	T	0.3704	-0.0022	0.0018	0.22
	rs6692586	G	A	0.832	-0.0192	0.0023	1.10002e-16
	rs67038483	T	C	0.04438	-0.0016	0.0041	0.69
	rs6706872	G	A	0.7752	0.0054	0.0021	0.00840001
	rs6707445	A	G	0.4543	0.0128	0.0017	2.09991e-13
	rs6708784	G	A	0.4873	0.0061	0.0017	0.000379997
	rs6709904	G	A	0.1114	-0.0014	0.0027	0.62
	rs6710871	A	G	0.1418	0.0179	0.0024	1e-13
	rs6713781	C	G	0.4136	-0.0123	0.0018	3.80014e-12
	rs6738445	C	T	0.7164	0.0133	0.0018	1.9002e-13
	rs6764533	A	G	0.359	0.0116	0.0018	1.40001e-10
	rs6766610	A	C	0.5563	-0.0093	0.0016	1.40001e-08
	rs6772756	G	A	0.3372	-0.0104	0.0019	4e-08
	rs6781254	T	C	0.3034	0.0112	0.0018	4.90004e-10
	rs6800707	G	C	0.8192	0.0049	0.0022	0.0290001
	rs6804181	T	A	0.1787	-0.0153	0.0023	5.50047e-11
	rs6804842	G	A	0.572	0.0156	0.0017	3.59998e-21
	rs6818414	C	T	0.492	0.0097	0.0017	1.6e-08
	rs6827083	G	A	0.4309	0.0097	0.0016	4.79999e-09
	rs684773	C	A	0.7706	0.0163	0.002	9.79941e-16
	rs6849518	T	C	0.1263	0.0173	0.0026	2.60016e-11
	rs6850639	T	C	0.2084	0.0124	0.0021	1.79999e-09
	rs6852276	G	A	0.4018	0.0108	0.0017	8.49963e-11
	rs6864049	G	A	0.5394	0.0125	0.0017	6.70039e-14
	rs6879326	C	T	0.5047	0.0098	0.0017	1.29999e-08
	rs6882076	C	T	0.6379	-0.0031	0.0017	0.0719996
	rs6913325	G	T	0.5042	-0.0021	0.0017	0.23
	rs6950442	G	A	0.791	0.0165	0.0022	1.50003e-14
	rs6963840	T	C	0.2111	0.0154	0.0024	3.40001e-10
	rs696825	T	C	0.2634	-0.0032	0.002	0.0990011
	rs6968865	T	A	0.6389	0.0097	0.0018	8.60003e-08
	rs6999569	G	A	0.4698	0.0079	0.0016	1e-06
	rs7000494	C	G	0.02543	-0.0024	0.0051	0.64
	rs7006629	T	C	0.5258	0.0109	0.0017	2.5e-10
	rs7024334	G	T	0.7742	-0.0138	0.002	3.10027e-12
	rs7025938	G	C	0.3187	0.0166	0.0019	3.69999e-19
	rs702820	C	T	0.1156	0.017	0.0027	1.89998e-10
	rs704	A	G	0.4808	0.0043	0.0018	0.016
	rs7042372	G	A	0.3427	-0.0122	0.0018	3.80014e-11
	rs705980	T	C	0.4757	-0.0112	0.0017	7.70016e-11
	rs7075281	A	C	0.2981	-0.0121	0.0018	7.00003e-12
	rs7077812	C	T	0.2005	0.0009	0.0022	0.67
	rs7084454	A	G	0.335	0.0193	0.0019	4.00037e-25
	rs709400	G	A	0.3818	-0.015	0.0017	4.60045e-19
	rs7117842	C	T	0.3792	0.0111	0.0017	6.29941e-11
	rs7123876	C	T	0.246	0.0119	0.0019	2.19999e-10
	rs7124681	A	C	0.4133	0.0263	0.0016	3.19963e-58
	rs71311871	G	A	0.08425	-0.0073	0.0031	0.016
	rs7134375	A	C	0.4335	0.0077	0.0016	3.09999e-06
	rs7134628	A	G	0.1027	0.0172	0.0028	1.2e-09
	rs7138803	A	G	0.3772	0.03	0.0017	2.29985e-71
	rs7144011	T	G	0.2136	0.0282	0.002	5.19996e-47
	rs71603401	G	A	0.1588	0.0066	0.0023	0.00439997
	rs7164727	T	C	0.681	0.0182	0.0017	3.29989e-25
	rs716764	C	T	0.1649	-0.0179	0.0023	6.29941e-15
	rs7172627	G	A	0.4719	0.0117	0.0017	1.10002e-11
	rs7181498	C	T	0.6309	-0.0163	0.0018	1e-19
	rs7195386	C	T	0.4986	-0.0133	0.0017	1.10002e-14
	rs719802	C	T	0.6197	-0.0101	0.0018	9.49992e-09
	rs7200395	C	T	0.3357	0.0133	0.0019	1e-12
	rs7200919	A	G	0.4134	0.0095	0.0017	9.29994e-09
	rs7202323	G	T	0.2295	-0.0006	0.002	0.780001
	rs7206395	A	G	0.1984	0.0123	0.0022	1.5e-08
	rs7206608	G	C	0.3146	0.0132	0.0019	1.29987e-12
	rs7215055	G	A	0.0639	-0.0051	0.0038	0.17
	rs7235205	G	A	0.2657	0.0141	0.0019	4.40048e-14
	rs7235563	G	C	0.358	-0.0098	0.0018	4.30002e-08
	rs7239114	A	G	0.5403	0.0124	0.0017	1.20005e-13
	rs7239575	C	T	0.4832	-0.0202	0.0017	7.39946e-32
	rs7241918	T	G	0.8312	0.0042	0.0023	0.064
	rs7274718	A	G	0.5944	0.0029	0.0018	0.0959997
	rs72902576	G	T	0.04286	0.0071	0.0041	0.0810009
	rs729761	G	T	0.7135	0.0001	0.0019	0.94
	rs73025516	G	A	0.04426	0.0045	0.0042	0.28
	rs731834	C	A	0.4803	-0.0107	0.0018	1.6e-09
	rs7318817	T	C	0.6071	-0.0155	0.0018	2.70023e-18
	rs7323827	G	A	0.325	-0.0102	0.0018	3.29997e-08
	rs73243877	G	A	0.178	0.0046	0.0023	0.0439997
	rs7333719	A	G	0.1627	-0.0127	0.0023	3.29997e-08
	rs7334078	C	T	0.2882	-0.0121	0.0019	2.19999e-10
	rs733594	T	C	0.718	0.0138	0.0018	5.90065e-14
	rs738140	G	A	0.3213	-0.0135	0.0019	5.10035e-13
	rs740158	C	T	0.4843	-0.0114	0.0016	4.19952e-12
	rs7439032	C	T	0.8127	-0.0039	0.0023	0.0850002
	rs7488867	T	C	0.2639	-0.0204	0.002	8.4004e-24
	rs7519259	A	G	0.5356	0.0125	0.0017	3.80014e-13
	rs7526754	T	C	0.6445	-0.0103	0.0018	1.79999e-08
	rs7534091	G	A	0.2507	0.0113	0.0019	1e-09
	rs7535528	A	G	0.3741	-0.0152	0.0018	1.39991e-16
	rs7551507	T	C	0.5633	-0.0184	0.0016	9.30037e-30
	rs7557796	C	T	0.6524	-0.016	0.0018	2.29985e-19
	rs7560871	A	G	0.07332	0.0218	0.0034	9.60064e-11
	rs7561278	C	T	0.214	-0.0159	0.0021	5.70033e-14
	rs7569317	C	T	0.5286	-0.0008	0.0017	0.630001
	rs7596814	T	G	0.2765	-0.0022	0.0019	0.26
	rs7599312	A	G	0.2652	-0.0186	0.0019	6.90081e-24
	rs7600413	G	A	0.4428	-0.0044	0.0017	0.0109999
	rs7600699	G	C	0.1579	0.0149	0.0024	6.4e-10
	rs7601895	G	C	0.2957	-0.0149	0.0019	1.69981e-15
	rs7603427	T	C	0.561	0.0096	0.0016	3.79997e-09
	rs7607351	C	T	0.4193	-0.0119	0.0017	8.4004e-12
	rs761423	C	T	0.45	-0.0113	0.0017	5.50047e-11
	rs762147	G	A	0.7292	0.0115	0.0019	3.29997e-09
	rs7630080	G	A	0.07618	-0.0168	0.0031	4.09996e-08
	rs7640424	T	C	0.2969	-0.0136	0.0018	2.29985e-14
	rs7652415	T	C	0.1417	0.0156	0.0026	9.69996e-10
	rs7655341	C	T	0.2509	0.0115	0.0019	3.50002e-09
	rs765875	T	C	0.4808	-0.0121	0.0017	2.99985e-12
	rs7674623	T	C	0.1976	0.0135	0.0022	5.69994e-10
	rs7683836	A	G	0.5405	-0.0114	0.0017	6.29941e-11
	rs7685048	T	C	0.4654	-0.0101	0.0017	4.09996e-09
	rs76862947	C	T	0.3187	-0.0021	0.0019	0.26
	rs7694732	G	A	0.4378	-0.0099	0.0017	8.70001e-09
	rs769674	T	A	0.3219	-0.0135	0.0018	2.19989e-13
	rs7715256	T	G	0.5781	-0.0166	0.0016	2.19989e-24
	rs7716275	T	G	0.1933	-0.0132	0.0021	2.19999e-10
	rs7730004	T	C	0.6693	0.0148	0.0018	9.09913e-16
	rs7730898	A	G	0.729	0.0168	0.0018	4.49987e-20
	rs7734476	A	G	0.554	-0.0025	0.0017	0.16
	rs7735249	G	C	0.1131	-0.0075	0.0029	0.00920005
	rs775633	A	T	0.65	0.0002	0.0018	0.93
	rs7760082	A	G	0.6646	-0.0122	0.0018	2.90001e-11
	rs7761673	A	T	0.2058	-0.0126	0.0021	1.89998e-09
	rs7776054	G	A	0.2584	-0.0024	0.002	0.21
	rs7780752	C	T	0.36	0.0139	0.0018	1e-14
	rs77824033	C	T	0.03859	0.0073	0.0047	0.12
	rs7784465	C	T	0.1393	0.0164	0.0025	1.09999e-10
	rs779206	A	G	0.7336	-0.0127	0.002	1.09999e-10
	rs7802342	G	T	0.2896	0.0121	0.0019	3.09999e-10
	rs7811342	C	T	0.1058	-0.0197	0.0029	1.10002e-11
	rs7826312	C	T	0.5879	0.0104	0.0017	4.90004e-10
	rs7831557	A	G	0.5172	-0.0172	0.0017	2.90001e-23
	rs7844647	C	T	0.2681	-0.0123	0.0018	2.80027e-11
	rs78484485	A	G	0.05619	-0.0062	0.0035	0.0790005
	rs784944	G	A	0.7489	-0.0122	0.0019	3.89996e-10
	rs7855395	G	A	0.5761	0.0006	0.0017	0.75
	rs78588343	A	G	0.1738	-0.0033	0.0021	0.12
	rs7865157	T	C	0.1068	0.0177	0.0028	3.69999e-10
	rs7869771	C	A	0.2647	-0.014	0.0019	4.90004e-13
	rs7871866	C	G	0.1531	0.0187	0.0024	2.29985e-14
	rs7899106	G	A	0.04777	0.0331	0.0037	1e-18
	rs7903146	T	C	0.2912	-0.0181	0.0018	1.29987e-23
	rs7925214	T	C	0.5133	0.0147	0.0018	4.40048e-17
	rs7929418	C	T	0.6134	-0.0113	0.0018	1.7e-10
	rs7933205	G	A	0.7885	0.0116	0.0021	3.2e-08
	rs7970953	A	G	0.29	0.0135	0.0018	9.79941e-14
	rs7973955	A	G	0.2847	-0.0126	0.0019	3.69999e-11
	rs7975791	T	C	0.03601	-0.0264	0.0043	1.09999e-09
	rs79983121	T	C	0.2017	0.0027	0.0022	0.2
	rs8016418	A	T	0.3644	0.0009	0.0018	0.62
	rs8016771	G	T	0.08752	0.019	0.0031	1.09999e-09
	rs802460	T	C	0.6555	0.0107	0.0018	2.80001e-09
	rs8036040	A	C	0.4932	0.0109	0.0017	2.69998e-10
	rs8047395	A	G	0.5061	0.0642	0.0017	1e-200
	rs8066985	G	A	0.5237	0.0071	0.0016	1.40001e-05
	rs8070454	T	C	0.3869	-0.0098	0.0017	4.20001e-09
	rs8071182	A	G	0.1735	0.0133	0.0022	2.1e-09
	rs8075273	A	C	0.2815	-0.0133	0.0018	3.69999e-13
	rs8081039	T	C	0.0573	0.0233	0.0038	6.1e-10
	rs8092503	G	A	0.2315	0.0165	0.0019	2.29985e-17
	rs8097672	T	A	0.1528	0.02	0.0025	8.4004e-16
	rs8097783	A	G	0.07554	-0.0389	0.0031	7.19946e-36
	rs8101801	A	C	0.04046	-0.0013	0.0047	0.780001
	rs8102873	T	C	0.5857	-0.0009	0.0016	0.59
	rs8123881	G	A	0.1299	0.0196	0.0024	4.40048e-16
	rs8126001	T	C	0.45	0.0079	0.0018	1.2e-05
	rs8181823	C	A	0.7614	0.0127	0.002	4.09996e-10
	rs818524	C	T	0.6939	0.0106	0.0019	3.40001e-08
	rs8192675	C	T	0.2888	0.0152	0.0018	1.39991e-17
	rs823074	C	T	0.4116	-0.0112	0.0017	1.6e-10
	rs825680	T	A	0.4173	-0.0104	0.0018	6.69993e-09
	rs845084	A	G	0.2678	0.014	0.002	1.29987e-12
	rs857601	T	G	0.7189	0.0104	0.0019	2.99999e-08
	rs867939	A	G	0.5607	0.0031	0.0018	0.0739997
	rs878409	A	G	0.5389	0.0018	0.0017	0.3
	rs879620	T	C	0.6179	0.0231	0.0018	5.30029e-38
	rs889398	T	C	0.4247	-0.0196	0.0016	1.29987e-32
	rs895330	G	C	0.1924	-0.0201	0.0023	5.50047e-19
	rs896183	A	G	0.4159	0.0102	0.0017	2.30001e-09
	rs901630	T	C	0.3973	-0.0146	0.0017	1.9002e-18
	rs903959	A	T	0.3965	0.0106	0.0018	1.6e-09
	rs913499	G	A	0.5122	-0.0017	0.0016	0.31
	rs925421	G	A	0.7343	-0.0116	0.002	5.80003e-09
	rs9294260	A	G	0.4731	0.0147	0.0016	1.80011e-19
	rs9296723	C	T	0.3616	0.0106	0.0018	4e-09
	rs9298506	G	A	0.2017	0.0007	0.002	0.719999
	rs930295	C	A	0.8417	-0.0211	0.0023	1e-19
	rs9318686	C	T	0.3375	0.0105	0.0018	1e-08
	rs9321951	C	T	0.6833	0.0102	0.0019	4.09996e-08
	rs9326846	G	A	0.311	0.0108	0.0019	7.10003e-09
	rs933574	C	A	0.4849	0.0021	0.0017	0.23
	rs934515	A	G	0.1178	0.0185	0.0027	7.59976e-12
	rs9349239	G	A	0.508	-0.0122	0.0017	1.29987e-12
	rs9361779	A	C	0.5572	0.011	0.0017	1.6e-10
	rs936227	G	A	0.6108	0.0118	0.0017	2.29985e-12
	rs9362662	G	A	0.5201	-0.0112	0.0017	1.2e-10
	rs9364687	T	G	0.4114	-0.0106	0.0017	1.89998e-10
	rs9367368	C	T	0.3033	-0.0121	0.0018	1e-11
	rs9375694	A	G	0.7113	-0.0111	0.0019	3.79997e-09
	rs9376511	G	A	0.207	-0.0085	0.0021	6.69993e-05
	rs9397927	G	C	0.263	0.0119	0.002	1.40001e-09
	rs9408882	A	G	0.4594	-0.0093	0.0016	1.29999e-08
	rs9425589	A	G	0.5748	0.0037	0.0017	0.0299999
	rs9436446	A	G	0.219	0.0171	0.002	4.00037e-17
	rs9436661	G	T	0.3401	-0.0058	0.0017	0.000669993
	rs945211	C	G	0.6363	0.013	0.0018	4.49987e-13
	rs9463175	T	C	0.3483	-0.0108	0.0017	4.20001e-10
	rs946526	C	T	0.95668	0.0314	0.0043	1.69981e-13
	rs946824	C	T	0.859	-0.0206	0.0026	1.10002e-15
	rs9475173	A	G	0.6535	0.0108	0.0019	6.59994e-09
	rs947612	A	G	0.7516	-0.0116	0.002	5.60003e-09
	rs9478496	C	T	0.1653	0.0152	0.0023	5.50047e-11
	rs9496567	A	G	0.2413	0.0135	0.002	2.09991e-11
	rs9522285	A	G	0.4143	0.0127	0.0017	2.49977e-13
	rs9527455	A	C	0.2323	-0.0117	0.002	8e-09
	rs9527958	G	A	0.329	0.0102	0.0018	2.5e-08
	rs9530843	C	A	0.4442	-0.0128	0.0018	4.79954e-13
	rs9538141	A	G	0.509	0.0164	0.0017	3.50026e-21
	rs954018	A	G	0.3053	-0.013	0.0018	2.09991e-13
	rs9540493	G	A	0.5581	-0.0139	0.0017	8.10028e-17
	rs9547153	G	A	0.3839	0.0098	0.0017	8.70001e-09
	rs9561643	A	C	0.6804	0.0006	0.0019	0.73
	rs9571687	A	C	0.329	-0.0129	0.0018	2.80027e-12
	rs9615905	T	C	0.45	0.011	0.0017	2.69998e-10
	rs9616822	A	G	0.3255	-0.0016	0.0019	0.39
	rs961917	G	C	0.2755	-0.0116	0.002	2.59998e-09
	rs962273	C	T	0.7057	0.0137	0.0019	2.60016e-13
	rs962796	C	T	0.7948	-0.0148	0.0022	5.90065e-12
	rs9650755	G	A	0.2664	0.0154	0.002	2.80027e-15
	rs966541	G	A	0.287	-0.0018	0.0018	0.34
	rs9688431	C	T	0.06034	-0.0231	0.0035	2.39994e-11
	rs969075	C	T	0.6523	-0.0027	0.0019	0.15
	rs970069	T	C	0.1955	0.0109	0.0021	2.69998e-07
	rs977747	G	T	0.5949	-0.0169	0.0017	1.29987e-24
	rs9787495	A	G	0.4366	-0.0103	0.0017	3.09999e-09
	rs9788220	T	C	0.1866	-0.0037	0.0022	0.0949992
	rs9806058	T	A	0.123	-0.0164	0.0026	4e-10
	rs9816226	T	A	0.8199	0.0323	0.0021	1.59993e-52
	rs9817452	T	G	0.4102	-0.0036	0.0017	0.032
	rs9827823	C	T	0.1489	-0.0193	0.0024	1.20005e-15
	rs9831084	C	T	0.4924	-0.0023	0.0017	0.19
	rs9834932	G	A	0.08782	-0.0025	0.0031	0.42
	rs9845966	G	T	0.5479	-0.0105	0.0017	2.5e-10
	rs9848399	G	A	0.1246	-0.0164	0.0026	2.1e-10
	rs987237	G	A	0.1803	0.0409	0.0021	9.30037e-84
	rs9890200	C	A	0.3616	-0.0004	0.0017	0.83
	rs9927848	A	C	0.7326	-0.0122	0.002	6.4e-10
	rs9929977	A	T	0.3369	-0.0038	0.0018	0.0329997
	rs9943778	G	A	0.2306	-0.0045	0.002	0.0259998
	rs9951619	G	T	0.7643	0.0156	0.002	1.39991e-15
	rs9964756	G	T	0.8967	0.0164	0.0028	2.90001e-09
	rs9970140	G	A	0.07688	0.0069	0.0033	0.0340001
	rs998584	A	C	0.4775	-0.0131	0.0017	1.29987e-14
	rs9987289	G	A	0.91587	-0.0005	0.0028	0.86
	rs9989141	T	C	0.6387	0.0162	0.0017	3.59998e-21
	rs9991328	T	C	0.476	-0.0073	0.0016	6.80002e-06
	rs999889	A	G	0.2818	-0.0108	0.0019	1.40001e-08
Apoa I	rs10007906	A	C	0.366372	0.000560471	0.00216176	0.8
	rs10009336	T	C	0.161068	0.0035802	0.0028287	0.21
	rs1000940	G	A	0.301735	-0.00630265	0.00226926	0.00549997
	rs10029034	T	C	0.664286	-0.000482173	0.00220354	0.83
	rs1006896	C	A	0.114075	0.0126552	0.00326294	0.000109999
	rs10071816	A	G	0.187047	0.00553083	0.00266701	0.0379997
	rs1007934	A	G	0.415109	-0.0065434	0.00210906	0.00189998
	rs1007938	G	A	0.405072	0.0097653	0.00212708	4.39997e-06
	rs1009360	C	T	0.418654	-0.00434978	0.00209799	0.0379997
	rs10118866	T	G	0.221222	0.00340424	0.00250377	0.17
	rs10131645	G	A	0.230017	0.000507157	0.00247871	0.84
	rs10131761	A	T	0.188445	-0.00467576	0.00266667	0.08
	rs10131890	C	A	0.049162	-0.00393288	0.00481776	0.41
	rs10132280	A	C	0.301258	0.00178472	0.00227881	0.43
	rs10144318	C	A	0.513289	0.00409325	0.00208188	0.0490004
	rs10152471	A	G	0.388651	0.00672075	0.00214121	0.0017
	rs10163018	T	C	0.37092	0.000152013	0.00215388	0.94
	rs10172544	A	C	0.408723	-0.00841709	0.00210589	6.4e-05
	rs10182181	G	A	0.486062	-0.000969479	0.00207163	0.64
	rs10193760	T	C	0.564675	0.000353516	0.00209018	0.87
	rs10197031	C	T	0.284869	-0.000984223	0.0022961	0.67
	rs10198345	C	T	0.333193	0.00152461	0.00220006	0.49
	rs10201242	A	G	0.073779	-0.0226288	0.00397212	1.2e-08
	rs1020548	A	G	0.826797	-0.000195935	0.00274717	0.94
	rs1021066	G	T	0.513438	0.00552471	0.00208172	0.008
	rs10211055	C	T	0.339972	0.00587051	0.00219053	0.00739997
	rs10242866	T	C	0.398653	-0.00385469	0.00212345	0.0690001
	rs10243319	C	T	0.392179	0.00183208	0.00212807	0.39
	rs10263780	A	G	0.137026	0.00641608	0.00303332	0.0340001
	rs10269783	A	G	0.387634	0.000988771	0.0021352	0.64
	rs1030472	G	A	0.214847	0.00498433	0.0025461	0.05
	rs1037117	A	G	0.254795	-0.011347	0.00239621	2.19999e-06
	rs1037587	T	C	0.442945	0.00412847	0.00209295	0.0490004
	rs1038088	G	T	0.519404	-0.00088016	0.0020762	0.67
	rs10433609	A	T	0.820873	0.00992341	0.00271723	0.000259998
	rs10435879	G	T	0.435936	-0.00020323	0.00209862	0.92
	rs10448340	G	T	0.319766	-0.0170557	0.00223016	1.99986e-14
	rs1045241	T	C	0.271035	-0.00461726	0.0023494	0.0490004
	rs1045411	T	C	0.268421	-0.00506912	0.00235137	0.0309999
	rs10460960	A	G	0.88688	0.00346779	0.00327973	0.29
	rs1048932	A	C	0.413301	-0.00628126	0.00211059	0.00290001
	rs10497810	T	C	0.181182	0.00496564	0.00269393	0.0649995
	rs10668	T	G	0.518992	0.000922768	0.00209737	0.66
	rs10733051	G	A	0.497335	-0.00348661	0.0020711	0.0920005
	rs10744146	A	G	0.514103	0.00300547	0.00208376	0.15
	rs10745785	T	C	0.663684	-0.00171988	0.00219901	0.43
	rs10757831	T	C	0.189575	0.00164135	0.00265402	0.54
	rs1075901	C	T	0.562215	0.00285045	0.00209549	0.17
	rs10760678	A	G	0.444222	-0.00314484	0.00209631	0.13
	rs10768994	C	T	0.43485	-0.00140783	0.00210248	0.5
	rs10772055	G	C	0.121571	-0.005575	0.0031773	0.0790005
	rs10773049	C	T	0.395457	-0.011549	0.00212999	5.89997e-08
	rs1077835	G	A	0.220471	0.0226739	0.00251411	1.9002e-19
	rs10779751	G	A	0.730942	0.00155204	0.00233632	0.51
	rs10792091	T	C	0.860391	0.00146782	0.00300096	0.62
	rs10795422	G	A	0.690174	0.00167131	0.00224851	0.46
	rs10811901	A	G	0.570064	-0.00324168	0.0021022	0.12
	rs10818810	A	G	0.382705	0.00178518	0.00213758	0.4
	rs10818938	A	G	0.431272	0.00288263	0.00210123	0.17
	rs10830452	G	A	0.329702	-0.00332322	0.00221211	0.13
	rs10832963	G	T	0.744199	0.0219536	0.00238777	3.80014e-20
	rs10838465	C	A	0.304452	0.000136646	0.00225631	0.95
	rs10840606	G	A	0.177573	-0.00132446	0.00275646	0.630001
	rs10851478	C	T	0.416018	-0.0129025	0.00210979	9.59997e-10
	rs10858334	G	C	0.144096	0.0111802	0.00299234	0.000189998
	rs10878946	T	C	0.724422	-0.00277993	0.00232871	0.23
	rs10886017	A	C	0.247865	0.00421438	0.00242395	0.0819993
	rs10899490	T	C	0.161366	-0.00770607	0.00282363	0.0064
	rs10915840	A	G	0.274282	0.00178732	0.00233363	0.44
	rs10920678	G	A	0.56265	-0.00148285	0.00208847	0.48
	rs10923724	T	C	0.568148	0.00432886	0.00209576	0.0389996
	rs10929925	A	C	0.428035	-0.000764727	0.00209411	0.709999
	rs10933952	G	A	0.405616	-0.00134905	0.00211821	0.52
	rs10935143	A	G	0.448409	0.00198149	0.00209269	0.34
	rs10938397	G	A	0.434418	0.00394746	0.00210086	0.0599998
	rs10939792	G	C	0.320267	-0.0041526	0.00222869	0.0619998
	rs10942267	G	A	0.318171	-0.000980119	0.00223238	0.66
	rs10951356	T	C	0.328929	-0.00311717	0.00220911	0.16
	rs10962549	T	C	0.166794	0.00317911	0.00278801	0.25
	rs10968114	C	A	0.469436	-0.0016368	0.00209055	0.43
	rs10971721	T	C	0.106417	0.000225096	0.00336967	0.95
	rs10989568	G	A	0.52878	3.36033e-06	0.00208727	1
	rs11001963	T	C	0.581069	0.000560951	0.00212302	0.79
	rs11056875	C	T	0.849981	-0.00301531	0.00291479	0.3
	rs11065385	G	A	0.690907	-0.0216851	0.00224981	5.50047e-22
	rs11075489	T	C	0.482097	-0.00153592	0.00208459	0.46
	rs11084553	G	A	0.154221	0.00426293	0.00283934	0.13
	rs11096549	T	C	0.720078	0.00552925	0.00231103	0.017
	rs11099097	T	C	0.291413	-0.0161746	0.00229432	1.80011e-12
	rs11100083	C	T	0.226187	-0.00163222	0.00248493	0.51
	rs11105839	A	T	0.36779	-0.0040853	0.00216559	0.0589997
	rs11115176	C	T	0.236976	-0.00163539	0.00244888	0.5
	rs11118310	T	A	0.593436	0.00679084	0.00210883	0.00129999
	rs11121210	C	T	0.640059	0.000472947	0.00215321	0.83
	rs11122450	G	T	0.61181	-0.0230874	0.00212701	1.9002e-27
	rs11128760	G	A	0.593793	-0.00503776	0.00211495	0.017
	rs11128904	C	G	0.728983	0.000261688	0.00233715	0.91
	rs11129662	G	A	0.330505	0.00618543	0.00221156	0.00519996
	rs11138082	C	T	0.205774	-0.00241144	0.00257477	0.35
	rs11150911	C	A	0.722563	-0.00291175	0.00232763	0.21
	rs11165643	T	C	0.590164	0.000468362	0.00210446	0.82
	rs11170468	C	A	0.233083	0.000708903	0.00246001	0.77
	rs1117080	G	C	0.302958	-0.00363764	0.00226707	0.11
	rs11173522	A	C	0.214377	0.000929012	0.0025338	0.709999
	rs111914893	T	C	0.052519	-0.00229896	0.00477931	0.630001
	rs11206374	A	G	0.22476	0.00403717	0.00248051	0.1
	rs11206517	G	T	0.033168	0.0681111	0.00577955	4.70002e-32
	rs11208662	C	G	0.082133	0.00204104	0.00377193	0.59
	rs11223585	T	C	0.374466	0.00190997	0.00214788	0.37
	rs11226108	C	G	0.191525	-0.0143546	0.00264467	5.69994e-08
	rs11231161	G	A	0.371034	0.0060066	0.00214956	0.00519996
	rs11240358	A	G	0.394023	0.00841901	0.00211862	7.10003e-05
	rs11251352	G	A	0.602611	0.0032105	0.00212747	0.13
	rs1125804	A	G	0.480632	-0.00167793	0.00208992	0.42
	rs112758337	A	G	0.185556	-0.0212571	0.00267849	2.09991e-15
	rs112771035	G	C	0.071875	0.0598576	0.00402493	5.00035e-50
	rs113330691	A	G	0.03489	-0.282592	0.00560416	0
	rs1133400	G	A	0.219868	0.00346691	0.00250774	0.17
	rs113439801	T	C	0.170074	0.00106407	0.00278265	0.7
	rs11496125	T	C	0.425261	-0.00242606	0.00211368	0.25
	rs11538	G	A	0.171974	-0.00236067	0.00275448	0.39
	rs11568318	A	C	0.066251	0.0288066	0.0041573	4.19952e-12
	rs11577094	T	C	0.08368	0.0039593	0.00374006	0.29
	rs1158684	A	G	0.514464	0.00224807	0.00208283	0.28
	rs1158805	A	C	0.374104	-0.00439874	0.00215195	0.0409996
	rs11611246	T	G	0.211562	0.000520338	0.00254288	0.84
	rs11621792	C	T	0.547095	-0.0210752	0.00210348	1.29987e-23
	rs11635675	G	T	0.343491	0.013191	0.00219029	1.7e-09
	rs11657201	G	A	0.243153	0.00368075	0.00242495	0.13
	rs11658335	T	C	0.591591	-0.00586822	0.00211134	0.00539995
	rs11687101	C	G	0.776171	-0.00472224	0.00249429	0.0580003
	rs11709868	T	G	0.297035	-0.015551	0.00228244	9.49948e-12
	rs11713193	A	G	0.514984	-0.000592205	0.00207834	0.780001
	rs1171617	T	G	0.767557	0.00226124	0.00246344	0.36
	rs11736228	T	A	0.25075	0.0028933	0.0023939	0.23
	rs11738695	A	C	0.590305	-0.00356324	0.00211053	0.0909997
	rs11739877	T	C	0.621834	-0.00167523	0.00214295	0.43
	rs11781222	C	T	0.137846	-0.00948819	0.0030248	0.0017
	rs11781692	A	C	0.014573	0.0381048	0.00874247	1.29999e-05
	rs11790280	C	T	0.38023	0.000565849	0.00214805	0.79
	rs11792069	G	A	0.183311	-0.00428261	0.00269298	0.11
	rs11792311	A	G	0.240268	-0.00433682	0.00244667	0.0759994
	rs118039278	A	G	0.078706	0.0868026	0.00387054	2.19786e-111
	rs11847697	T	C	0.043796	-4.7688e-05	0.0050791	0.99
	rs11855853	T	C	0.269498	-0.00355582	0.00235447	0.13
	rs11866815	T	C	0.252226	-0.00686539	0.00239951	0.00420001
	rs1187352	C	T	0.653811	0.00174661	0.00218827	0.42
	rs11880870	G	A	0.479568	0.00052382	0.00205241	0.8
	rs11904490	A	C	0.385762	0.00159119	0.00212699	0.450001
	rs11915371	C	A	0.207229	-0.00489674	0.00256639	0.0560003
	rs11945861	A	G	0.238083	-0.00287973	0.00245617	0.24
	rs11951673	T	C	0.39756	0.00188034	0.00212347	0.38
	rs11980456	A	G	0.291413	0.00523097	0.00231573	0.0239999
	rs1199334	G	A	0.815423	0.00304977	0.00267548	0.25
	rs12022461	A	G	0.168896	0.00512065	0.00276138	0.064
	rs12035349	G	A	0.128416	-0.00217903	0.00312624	0.49
	rs12041258	C	T	0.227809	-1.64371e-05	0.00246809	0.99
	rs12044597	G	A	0.50821	0.0019046	0.00207138	0.36
	rs12046278	C	T	0.34509	-0.0156231	0.00217266	6.4003e-13
	rs12052672	G	T	0.268784	0.00132397	0.00233326	0.57
	rs12065553	G	A	0.300206	-0.000143279	0.00225781	0.95
	rs12078100	G	C	0.623091	0.0152136	0.00213952	1.20005e-12
	rs12098284	T	C	0.123815	0.00252841	0.00315385	0.42
	rs12101393	G	C	0.217062	-0.00236382	0.00253411	0.35
	rs12147845	T	C	0.116126	-0.00311098	0.00325507	0.34
	rs12149756	A	G	0.261723	-0.00108582	0.00236712	0.649999
	rs12150665	C	T	0.408311	-0.00111488	0.00211329	0.6
	rs12185242	C	A	0.454769	0.00675977	0.00208925	0.0012
	rs1218822	A	G	0.661363	-0.00230761	0.00219939	0.29
	rs12189178	T	C	0.032461	0.0163722	0.00587515	0.00530005
	rs12206564	C	T	0.494704	-0.00429211	0.00207792	0.0389996
	rs12217775	G	A	0.434545	-0.00604382	0.00209858	0.004
	rs12246352	G	A	0.103889	0.0247326	0.00341685	4.49987e-13
	rs1227247	C	T	0.329949	0.00206181	0.00221797	0.35
	rs12299814	A	C	0.243755	-0.00378627	0.0024224	0.12
	rs12325419	A	G	0.116174	-0.00343619	0.00324356	0.29
	rs12356508	A	G	0.210863	0.00526201	0.0025513	0.0389996
	rs12364470	G	T	0.164506	-0.00156821	0.00280395	0.58
	rs12369179	T	C	0.090724	0.011284	0.00363224	0.00189998
	rs12411886	A	C	0.07756	0.00394546	0.00388494	0.31
	rs1241986	A	G	0.849116	-0.00748805	0.00292406	0.01
	rs12422552	C	G	0.268414	-0.00491802	0.00235417	0.0369999
	rs12424054	A	G	0.232379	0.00325272	0.00246144	0.19
	rs12429545	A	G	0.129183	0.002048	0.00312664	0.51
	rs12431682	T	C	0.368488	-0.00206679	0.00216016	0.34
	rs12439798	T	G	0.433618	-0.000458842	0.00210142	0.83
	rs12443621	G	A	0.468032	-0.0015587	0.00208253	0.450001
	rs12445804	A	G	0.074908	0.0210227	0.0039914	1.40001e-07
	rs12446632	A	G	0.142427	0.00966297	0.00297446	0.0012
	rs12448257	A	G	0.215643	0.00278884	0.00254356	0.27
	rs12454712	C	T	0.376755	-0.00112197	0.00214643	0.6
	rs12472667	C	G	0.63053	-0.00441563	0.0021522	0.04
	rs12475332	G	T	0.26096	-0.00594137	0.00235513	0.012
	rs12477088	C	T	0.410588	0.00138237	0.00210093	0.51
	rs12488237	C	T	0.057336	0.00865905	0.00447019	0.0530005
	rs12502727	G	A	0.109969	-0.00224212	0.00333078	0.5
	rs12504746	T	C	0.19284	-0.00267883	0.00263721	0.31
	rs12564992	G	A	0.110815	-0.00927785	0.00329761	0.00490004
	rs12593036	G	A	0.304393	0.00428917	0.00226866	0.0589997
	rs12595158	T	C	0.019468	0.0104518	0.00752828	0.17
	rs12595749	G	A	0.422903	0.000565437	0.00210534	0.79
	rs12603885	A	G	0.699729	0.0194028	0.00226551	1.10002e-17
	rs12604935	C	A	0.373852	-0.0015091	0.00214858	0.48
	rs12615778	G	A	0.294016	0.000397764	0.00227586	0.86
	rs12620249	G	A	0.145254	0.00287005	0.00293726	0.33
	rs1263627	T	A	0.233599	-0.000842459	0.00245629	0.73
	rs12652212	G	A	0.418203	0.000526272	0.00210734	0.8
	rs12675063	T	A	0.116127	0.000553902	0.00324154	0.86
	rs12680842	G	A	0.317434	0.00064565	0.00223492	0.77
	rs12692596	T	C	0.372087	-0.00304776	0.00214089	0.15
	rs12718572	T	C	0.40162	-0.00324746	0.00212626	0.13
	rs12720796	C	A	0.019663	0.0504544	0.00745351	1.29987e-11
	rs12759296	G	T	0.312666	0.0072632	0.00222955	0.00109999
	rs12762034	C	T	0.077031	0.00697699	0.00389834	0.0729995
	rs1277762	T	C	0.843312	0.0171563	0.00286751	2.19999e-09
	rs12779328	T	C	0.283487	2.58981e-05	0.00230795	0.99
	rs1285997	G	C	0.710425	-0.00265285	0.0022958	0.25
	rs12885454	A	C	0.355337	0.000190386	0.00217561	0.93
	rs12888545	G	A	0.251275	0.00253907	0.00240243	0.29
	rs12888955	A	G	0.657236	-0.000249381	0.00218755	0.91
	rs12905439	G	C	0.35752	-0.00173643	0.0021754	0.42
	rs12916	C	T	0.400485	0.0549288	0.00212005	5.19996e-148
	rs12926107	G	A	0.454834	-0.000925426	0.0020912	0.66
	rs12939549	G	A	0.43955	0.000178744	0.0020919	0.93
	rs12953970	A	G	0.180064	0.00685178	0.00271609	0.012
	rs1296328	C	A	0.559071	0.00218621	0.00210298	0.3
	rs12989476	T	C	0.356019	-0.00207607	0.00216391	0.34
	rs13012099	A	G	0.349497	-0.00292779	0.00217704	0.18
	rs13021737	G	A	0.828295	0.000384823	0.00274186	0.89
	rs13034320	C	G	0.253399	-0.00224633	0.00239799	0.35
	rs13072095	T	C	0.666735	0.000142246	0.00220181	0.95
	rs13072412	A	C	0.504456	0.000149295	0.00207611	0.94
	rs13072731	C	A	0.612049	-0.000771626	0.0021311	0.719999
	rs13101828	G	A	0.453632	-0.00596652	0.0020913	0.00430002
	rs13107325	T	C	0.074852	-0.00823422	0.00395172	0.0369999
	rs13110266	A	G	0.416607	-0.000110043	0.00211244	0.96
	rs13159555	G	A	0.206665	0.000864862	0.00257229	0.74
	rs1316369	G	A	0.322509	-0.00426331	0.00222386	0.0549997
	rs13168288	G	A	0.240673	-0.00216096	0.00246033	0.38
	rs13174863	G	A	0.148183	0.00311569	0.00294708	0.29
	rs13191362	G	A	0.12432	-0.000978634	0.00315451	0.760001
	rs13201877	G	A	0.133612	-0.00359182	0.00308221	0.24
	rs1320903	A	G	0.31977	-0.00354258	0.00223025	0.11
	rs1321432	C	A	0.628053	-0.00387167	0.00215974	0.0729995
	rs13227658	T	C	0.55231	0.00370084	0.0020944	0.0769999
	rs13250058	T	G	0.685813	-0.00136428	0.00223981	0.54
	rs13263601	C	A	0.348446	-0.000394754	0.00217603	0.86
	rs13267015	T	C	0.282762	0.00128257	0.00230724	0.58
	rs13269725	G	A	0.078428	0.0136534	0.00386685	0.000409996
	rs1327259	G	A	0.387524	0.00243033	0.00213727	0.26
	rs13283282	G	C	0.146158	-0.0171654	0.00294377	5.49997e-09
	rs13290794	A	G	0.368077	0.00342583	0.00215334	0.11
	rs13292976	T	C	0.436368	-0.00259493	0.00209576	0.22
	rs13329567	T	C	0.222973	-0.00789331	0.00249341	0.0015
	rs1336486	G	T	0.328598	0.00287145	0.00221738	0.2
	rs13389219	T	C	0.392571	-0.0161286	0.00211805	2.60016e-14
	rs13394970	G	T	0.609021	0.013622	0.00212555	1.5e-10
	rs1340819	C	A	0.345075	-0.00586737	0.00218916	0.00739997
	rs13432055	C	T	0.28705	0.0011657	0.00230232	0.61
	rs134551	T	C	0.335458	-0.00590189	0.00220559	0.00749998
	rs1351394	C	T	0.511794	0.0027697	0.00207911	0.18
	rs1363695	T	C	0.225956	0.00339462	0.00250662	0.18
	rs1365466	T	C	0.743701	0.000176226	0.00238703	0.94
	rs1371108	A	C	0.317436	0.00195428	0.00222604	0.38
	rs1394879	C	G	0.412328	0.000291569	0.00211165	0.89
	rs1399471	G	C	0.742638	0.00310652	0.00237874	0.19
	rs140107293	G	A	0.154766	-0.00755292	0.00287912	0.00870001
	rs1402025	C	T	0.226113	0.000929931	0.00248207	0.709999
	rs1409818	T	C	0.101086	-0.00171964	0.00345584	0.62
	rs1412235	C	G	0.324373	-0.00385163	0.00222049	0.0830004
	rs1421334	C	A	0.548849	-0.00170609	0.00209817	0.42
	rs14291	C	T	0.381869	0.00280423	0.00212931	0.19
	rs143020224	G	C	0.118569	-0.165274	0.0031786	0
	rs1430387	C	T	0.423099	0.00116125	0.00211276	0.58
	rs1431659	G	A	0.728751	-0.00344345	0.00234687	0.14
	rs1436344	C	G	0.583138	-0.00222839	0.00210892	0.29
	rs1452075	T	C	0.734495	0.000613542	0.00235165	0.79
	rs1454148	T	C	0.265672	0.00172874	0.00235364	0.46
	rs1465900	C	A	0.216222	-0.0026431	0.00255203	0.3
	rs146706984	T	G	0.078456	0.00434853	0.00388548	0.26
	rs1476322	A	G	0.560284	-0.00319352	0.0020881	0.13
	rs1477199	G	A	0.136637	-0.00235615	0.00302724	0.44
	rs1485038	T	C	0.807635	0.00502963	0.00265148	0.0580003
	rs1492767	T	C	0.505563	0.00417129	0.00207547	0.0439997
	rs1495741	A	G	0.779514	-0.0157352	0.00250321	3.29997e-10
	rs1503526	C	T	0.480227	0.000478134	0.00207918	0.82
	rs1511471	A	G	0.317276	-0.000266523	0.00223517	0.91
	rs1512914	T	G	0.612258	-0.00167418	0.00213424	0.43
	rs1522569	G	T	0.184512	-0.00813609	0.00268506	0.00239999
	rs1523768	A	G	0.675162	-0.00155726	0.0022227	0.48
	rs1524277	T	C	0.522142	0.000759152	0.00208206	0.719999
	rs1528435	T	C	0.620902	-0.000372323	0.00213612	0.86
	rs1530344	A	G	0.535746	-0.000697113	0.00209401	0.74
	rs1534696	A	C	0.541176	-0.00482996	0.0020841	0.02
	rs155510	T	G	0.802818	0.000837645	0.00260631	0.75
	rs1561928	G	A	0.882639	0.0131408	0.00325622	5.39995e-05
	rs1567353	G	C	0.307595	0.00485812	0.00226141	0.032
	rs1579200	C	T	0.828357	0.00687796	0.00275432	0.0129999
	rs1579557	T	C	0.295792	0.00117367	0.00227578	0.61
	rs159032	T	C	0.246054	0.00376575	0.00241537	0.12
	rs1593304	G	A	0.792963	-0.0015981	0.00258574	0.54
	rs1625427	C	T	0.361567	-0.000697698	0.00217493	0.75
	rs1634350	A	C	0.420187	0.00389116	0.00211939	0.0659994
	rs1658820	T	G	0.245706	0.00142256	0.00242812	0.56
	rs1668633	T	C	0.570681	-0.000858457	0.00210395	0.68
	rs16849710	G	A	0.528418	-0.0038195	0.0020856	0.0669993
	rs16851483	T	G	0.066168	0.00332981	0.00418385	0.43
	rs16871902	A	G	0.486393	0.000751928	0.00207848	0.719999
	rs16903232	T	C	0.089231	-0.00680825	0.00364219	0.0619998
	rs16903285	C	T	0.13098	0.00126275	0.003092	0.68
	rs16906845	A	G	0.057058	-0.00596061	0.00447611	0.18
	rs16907751	T	C	0.096345	0.00631947	0.00352586	0.0729995
	rs16932761	A	G	0.251725	0.00434987	0.00240323	0.0700003
	rs16940823	A	C	0.184467	0.00165244	0.00270658	0.54
	rs16958372	A	G	0.125603	0.00515601	0.00315551	0.1
	rs16965225	T	G	0.066593	-0.00344184	0.00421103	0.41
	rs16966801	G	A	0.196765	0.0044756	0.0026145	0.0870001
	rs17001561	A	G	0.151218	2.20564e-06	0.0029044	1
	rs17014375	G	T	0.13221	-0.00115044	0.00306143	0.709999
	rs17015701	A	G	0.194122	-0.000758531	0.00261892	0.77
	rs1704190	A	G	0.636341	0.00115611	0.00215163	0.59
	rs17050272	A	G	0.40926	-0.0244302	0.00210465	3.80014e-31
	rs17069831	T	C	0.282895	-0.00380295	0.00232254	0.1
	rs17094222	C	T	0.213619	9.45027e-05	0.00254509	0.97
	rs17096510	C	A	0.133762	-0.00385151	0.0030655	0.21
	rs17105272	T	C	0.328851	-0.000810638	0.00222751	0.719999
	rs17119937	C	T	0.066613	0.00520772	0.00420958	0.22
	rs17171818	T	C	0.204112	-0.00693171	0.00257174	0.00700003
	rs17201143	T	C	0.323058	-0.00733575	0.00222557	0.000980009
	rs17203016	G	A	0.200465	-0.000111654	0.00259195	0.97
	rs17207196	T	C	0.419133	0.00424039	0.00210606	0.0439997
	rs17272434	A	G	0.305826	-0.000207175	0.00226711	0.93
	rs1728407	G	A	0.449639	0.0110868	0.00209356	1.2e-07
	rs17391694	T	C	0.137056	-0.00205592	0.0030025	0.49
	rs17399237	C	T	0.560764	-0.00235649	0.00208691	0.26
	rs17405819	C	T	0.298048	-0.000807373	0.00227256	0.719999
	rs17424278	C	A	0.103368	0.000881662	0.00340352	0.8
	rs17446091	C	T	0.201878	0.00830975	0.00258847	0.00129999
	rs17447211	G	C	0.329039	0.0143828	0.0022044	6.79986e-11
	rs17450772	C	T	0.111756	-0.00418498	0.00330528	0.21
	rs174566	G	A	0.349671	-0.0446696	0.00218051	2.90001e-93
	rs17513613	C	T	0.328232	0.00350403	0.00219237	0.11
	rs175165	G	T	0.395621	-0.00515206	0.00213082	0.016
	rs17522122	T	G	0.471402	0.000633344	0.00209056	0.760001
	rs17531363	C	A	0.296978	0.00245006	0.00228069	0.28
	rs17585887	C	T	0.591102	-0.0117625	0.00210923	2.5e-08
	rs17619973	G	A	0.074842	-0.00507897	0.00395231	0.2
	rs17636031	C	T	0.289764	-0.00137988	0.00229714	0.55
	rs17681708	C	T	0.329112	0.00457378	0.00221251	0.0389996
	rs17695092	G	T	0.301671	0.00451803	0.00226229	0.0460002
	rs17709991	C	T	0.271718	0.0069827	0.00234169	0.00290001
	rs17720922	T	C	0.19021	-0.00198265	0.00264885	0.450001
	rs17724992	G	A	0.267637	0.000466801	0.00232214	0.84
	rs17757975	C	T	0.148437	0.00067018	0.00292054	0.82
	rs17767510	C	G	0.176465	-0.00373509	0.00273562	0.17
	rs17805532	T	C	0.054166	-0.00230346	0.0045987	0.62
	rs17806379	T	C	0.182753	-0.00393873	0.00269428	0.14
	rs1787267	C	G	0.060301	0.00196323	0.00436677	0.649999
	rs1800961	T	C	0.030908	-0.0408262	0.00600391	1e-11
	rs1805207	T	C	0.641113	0.00386277	0.00216641	0.0749998
	rs1819844	G	A	0.829374	-0.00281543	0.0027665	0.31
	rs1829130	C	T	0.308232	-0.000252381	0.00225631	0.91
	rs183130	T	C	0.323911	-0.0478017	0.00222241	1.30017e-102
	rs1840339	G	T	0.3168	0.00799174	0.00223624	0.000350002
	rs1852006	A	G	0.356914	-0.000497548	0.00216809	0.82
	rs1853639	A	G	0.627329	-0.002866	0.00215135	0.18
	rs1863652	A	G	0.348134	-0.00119207	0.00217812	0.58
	rs1865341	T	C	0.761572	0.00328248	0.00244821	0.18
	rs1865989	T	A	0.621112	-0.00139883	0.00215097	0.52
	rs1872992	G	A	0.243784	-0.000247431	0.00241784	0.92
	rs1883711	C	G	0.031412	0.0944819	0.00607119	1.29987e-54
	rs1885728	A	G	0.681545	-0.0022686	0.00224243	0.31
	rs1888488	T	C	0.565289	0.0173586	0.00210255	1.50003e-16
	rs1891215	C	T	0.45663	0.00193883	0.00208778	0.35
	rs1895957	G	T	0.775737	0.0052893	0.00250146	0.0340001
	rs1899689	T	C	0.389577	-0.00151647	0.00212928	0.48
	rs1899898	C	T	0.336174	-0.00104763	0.00219738	0.630001
	rs1912631	A	G	0.404709	0.00486316	0.00212079	0.0219999
	rs1927790	C	T	0.413313	-0.000389133	0.00211327	0.85
	rs1928295	C	T	0.431081	0.00175554	0.00209737	0.4
	rs1937683	T	C	0.665906	0.00220779	0.00220796	0.32
	rs1938566	T	C	0.834548	-0.00747542	0.00278791	0.00729995
	rs1941697	A	G	0.449405	0.00217222	0.00208981	0.3
	rs1945941	A	G	0.563096	-0.00115912	0.00210344	0.58
	rs1964927	G	A	0.645894	-0.000183379	0.00217899	0.93
	rs1982441	T	G	0.130343	0.00760352	0.003092	0.0140001
	rs1982725	T	C	0.47403	0.00275634	0.00206575	0.18
	rs1990573	G	A	0.693369	-0.000276327	0.00225641	0.9
	rs1993709	G	A	0.803351	-0.0012547	0.00260577	0.630001
	rs2000	A	G	0.032564	-0.00871192	0.00585768	0.14
	rs2007231	T	C	0.644912	0.000235152	0.00216286	0.91
	rs200810	C	T	0.371493	-0.000532191	0.00214619	0.8
	rs2009416	T	C	0.358019	0.0017554	0.00216638	0.42
	rs2021092	C	T	0.186712	-0.0188413	0.00263567	8.80035e-13
	rs2027524	A	T	0.10553	0.00114429	0.00342969	0.74
	rs2029085	A	G	0.105007	-0.00684102	0.00337154	0.0420001
	rs2035831	C	G	0.331786	0.0021089	0.00221385	0.34
	rs2043085	C	T	0.612252	-0.0193562	0.00213525	1.20005e-19
	rs2044469	G	A	0.349246	0.000152884	0.00218348	0.94
	rs2053865	T	C	0.569358	0.00266473	0.00209361	0.2
	rs2057316	C	T	0.955659	-0.0026318	0.00506404	0.6
	rs2061813	T	A	0.753254	-0.000537619	0.00242058	0.82
	rs2063177	A	G	0.358076	0.000494873	0.0021627	0.82
	rs2065418	G	T	0.360665	-0.00216594	0.00216336	0.32
	rs2066714	C	T	0.128793	0.00524243	0.00309968	0.0909997
	rs2068888	A	G	0.4508	-0.0241729	0.00208746	5.19996e-31
	rs2071887	A	T	0.344807	0.00247729	0.00219067	0.26
	rs2073547	G	A	0.183953	0.0312042	0.00266416	1.10002e-31
	rs2077460	T	C	0.376329	0.00196762	0.00214208	0.36
	rs2080454	A	C	0.613255	0.00412804	0.00214603	0.0539995
	rs2081048	C	T	0.345258	-0.00611604	0.00217372	0.00490004
	rs2094474	C	A	0.293618	-0.000220767	0.00228245	0.92
	rs2119753	G	A	0.390246	-0.000196564	0.00212984	0.93
	rs2122042	T	G	0.208795	-0.00282556	0.00255582	0.27
	rs2124499	C	G	0.368655	-0.00146915	0.00215629	0.5
	rs2131311	G	A	0.714624	7.15965e-05	0.00232533	0.98
	rs2131919	G	A	0.164223	0.00469616	0.00280598	0.0940005
	rs2143253	A	G	0.126556	-5.87096e-05	0.00313755	0.99
	rs2143624	A	G	0.377207	0.00200325	0.00215264	0.35
	rs2155645	T	C	0.252742	0.00564167	0.0023999	0.0189998
	rs215634	G	A	0.611917	-0.0039336	0.00213935	0.0659994
	rs2160077	A	G	0.424287	0.00248193	0.00210572	0.24
	rs2162524	C	T	0.321448	0.0024415	0.00221703	0.27
	rs2170382	T	C	0.1142	0.00126677	0.00327493	0.7
	rs2174367	T	G	0.30756	-0.00121311	0.00225246	0.59
	rs217671	G	A	0.272808	-0.00302584	0.00233751	0.2
	rs2185027	C	A	0.285427	-0.00224853	0.00229776	0.33
	rs2187114	A	G	0.101086	-0.00688933	0.00345119	0.0460002
	rs2190788	T	G	0.319664	0.00231076	0.0022388	0.3
	rs2190890	C	T	0.255643	-0.000881061	0.00238662	0.709999
	rs2195086	G	T	0.163885	-0.00127899	0.00280451	0.649999
	rs2198679	G	A	0.472036	-0.00215443	0.00208789	0.3
	rs2228213	A	G	0.346101	0.00314406	0.00218142	0.15
	rs223051	T	C	0.668586	0.00216972	0.00221044	0.33
	rs2235564	T	C	0.341329	-0.00156331	0.00218617	0.47
	rs2240466	A	G	0.122964	-0.019671	0.00315845	4.70002e-10
	rs224440	G	C	0.212309	-0.0192302	0.00254405	4.10015e-14
	rs2245368	T	C	0.830674	0.00168346	0.00276901	0.54
	rs2246012	C	T	0.166167	-0.00642029	0.0027879	0.021
	rs2267373	T	C	0.58071	0.00777785	0.00211203	0.000230001
	rs2269828	A	G	0.322976	-0.0015903	0.00223994	0.48
	rs2270778	T	C	0.590464	0.00321241	0.00211539	0.13
	rs2274550	T	C	0.1418	-0.0113066	0.00298414	0.00015
	rs2277083	G	A	0.558827	-0.00828629	0.00208764	7.19996e-05
	rs2281819	A	T	0.229996	-0.000936205	0.00247081	0.7
	rs2283093	T	C	0.202955	0.00508547	0.00258317	0.0490004
	rs2287622	G	A	0.602775	-0.0203449	0.00211842	7.70016e-22
	rs2291487	T	C	0.168333	-0.0056952	0.00277622	0.04
	rs2293605	T	C	0.12035	0.00397451	0.00319822	0.21
	rs2303083	A	G	0.194082	0.0031547	0.00263056	0.23
	rs2306537	G	A	0.308024	0.00177764	0.00225205	0.43
	rs2307022	G	A	0.668311	-0.00210905	0.00220497	0.34
	rs2317299	C	T	0.554348	0.000502283	0.00209376	0.81
	rs2322622	C	T	0.372234	-0.000627851	0.00215628	0.77
	rs233721	A	T	0.641377	0.0162036	0.00218383	1.20005e-13
	rs2357760	A	G	0.679631	0.000150408	0.00222908	0.95
	rs2365389	T	C	0.408027	0.00263186	0.00212005	0.21
	rs2367112	G	T	0.497935	0.00151498	0.00207874	0.47
	rs2371984	G	T	0.873087	-0.00219533	0.00311886	0.48
	rs2382825	C	T	0.377006	0.00650684	0.00214104	0.00239999
	rs2420477	C	T	0.529424	-0.00391309	0.00210127	0.0629999
	rs2425840	C	A	0.409461	0.00078518	0.00211781	0.709999
	rs2429150	C	A	0.406404	-0.00209764	0.00212473	0.32
	rs2440452	G	T	0.866519	0.00244869	0.00305395	0.42
	rs245051	G	A	0.413778	-0.00801693	0.0021082	0.000140001
	rs2467594	G	A	0.631369	0.00314974	0.00215783	0.14
	rs2479958	G	A	0.516902	-0.00122458	0.00210475	0.56
	rs248139	A	G	0.201007	0.00115559	0.00261201	0.66
	rs2516739	A	G	0.219228	0.00248819	0.00251197	0.32
	rs2543132	C	G	0.812309	-0.00047258	0.00266761	0.86
	rs2605603	A	G	0.481395	0.00250215	0.00208304	0.23
	rs2612579	T	C	0.683884	-0.000471211	0.00225307	0.83
	rs2619976	T	C	0.413345	0.000792067	0.00212089	0.709999
	rs262130	T	C	0.188147	0.00390037	0.00265206	0.14
	rs263041	G	A	0.629216	0.00123683	0.00215066	0.57
	rs2631681	T	C	0.32361	-0.00136121	0.00221762	0.54
	rs2642438	G	A	0.702602	0.0166097	0.00226314	2.09991e-13
	rs2652806	T	C	0.668223	0.00326994	0.00222594	0.14
	rs2694047	G	A	0.753459	0.0161801	0.00241157	1.99986e-11
	rs2717926	T	C	0.669189	0.0060138	0.00220901	0.00649995
	rs2718717	G	A	0.143023	0.018625	0.00295679	2.99999e-10
	rs2733287	C	A	0.488606	0.000828839	0.00208061	0.69
	rs273504	G	A	0.422159	0.00430075	0.00207696	0.0379997
	rs273697	A	G	0.474313	-0.004103	0.00208571	0.0490004
	rs2740488	C	A	0.265462	-0.00716755	0.00235745	0.00239999
	rs2744974	T	C	0.327637	-0.00327548	0.00221011	0.14
	rs275184	G	T	0.162071	-0.0100424	0.002878	0.000479999
	rs2758879	A	G	0.300501	0.016255	0.00226653	7.39946e-13
	rs2796456	C	A	0.269526	-0.000205956	0.00234909	0.93
	rs2820311	G	A	0.335675	0.000312438	0.00218926	0.89
	rs2832283	A	G	0.215177	-0.00358598	0.00254125	0.16
	rs2837398	C	A	0.404212	0.00362009	0.00212037	0.0879995
	rs284227	T	C	0.757179	0.00453941	0.00241592	0.0599998
	rs2850245	T	G	0.630047	-0.00931171	0.00215342	1.5e-05
	rs2850969	C	T	0.148846	0.00900887	0.00292144	0.002
	rs2860183	C	T	0.622178	-0.00668743	0.00212543	0.0017
	rs2865805	C	A	0.311059	0.00425576	0.002246	0.0580003
	rs2875762	C	G	0.242875	-0.00278043	0.00242952	0.25
	rs2890652	C	T	0.160298	0.0014617	0.00281933	0.6
	rs2899663	G	A	0.508395	0.000243692	0.00208113	0.91
	rs2925677	G	C	0.2127	-0.0200283	0.00253695	2.90001e-15
	rs2925979	C	T	0.699996	-0.0120421	0.0022684	1.09999e-07
	rs2943645	T	C	0.646548	0.00804456	0.00216428	0.0002
	rs294704	T	G	0.721	-0.00280327	0.00231984	0.23
	rs2973564	G	A	0.300047	0.00200751	0.00226748	0.38
	rs298563	C	T	0.823137	-0.00668102	0.00274849	0.015
	rs29941	G	A	0.674281	-0.00432821	0.0021941	0.0490004
	rs3007105	T	C	0.423857	-0.000542743	0.00210963	0.8
	rs3209570	A	G	0.396317	0.00364426	0.00214374	0.089
	rs323742	T	A	0.025266	0.00742518	0.00667179	0.27
	rs325485	G	A	0.60289	-0.00634291	0.00213362	0.00299999
	rs326896	T	C	0.397367	-0.00405661	0.00212512	0.0560003
	rs328049	A	G	0.468713	-0.000381805	0.0020885	0.85
	rs329122	A	G	0.420174	-0.00174961	0.00210755	0.41
	rs329277	G	T	0.485748	0.000524611	0.00209039	0.8
	rs331949	C	T	0.370737	0.000316816	0.00215293	0.88
	rs33485	T	C	0.736979	-0.00228778	0.00235986	0.33
	rs340025	C	T	0.579697	-0.00305137	0.00211423	0.15
	rs34042070	G	C	0.187904	0.0494204	0.00267088	1.9002e-76
	rs34265667	A	G	0.033977	-0.0308994	0.005737	7.19996e-08
	rs343	A	C	0.083198	-0.0323058	0.00379248	1.59993e-17
	rs349088	A	C	0.50089	0.000936594	0.00208711	0.649999
	rs36043408	A	G	0.502197	-0.00401796	0.00207268	0.0530005
	rs3732359	A	G	0.780117	-0.0131365	0.00251182	1.7e-07
	rs3736485	G	A	0.53907	-0.00369886	0.00209457	0.0769999
	rs3746337	T	C	0.489153	0.0156368	0.00207666	5.10035e-14
	rs3754963	T	A	0.255044	-0.00304286	0.0023754	0.2
	rs3764835	A	G	0.152923	0.00224498	0.00288375	0.44
	rs3766430	C	T	0.451918	0.00154428	0.00208389	0.46
	rs3772882	A	C	0.372983	-0.000307374	0.00214814	0.89
	rs3775228	T	C	0.399652	0.0130515	0.0021295	8.79995e-10
	rs3780181	G	A	0.067627	-0.0259729	0.00417003	4.70002e-10
	rs3781099	T	C	0.081854	0.00227582	0.00378909	0.55
	rs3800229	T	G	0.713651	0.000712906	0.00230422	0.760001
	rs380857	A	C	0.886184	-0.000233049	0.00327362	0.94
	rs3810291	A	G	0.674827	0.00110061	0.0021874	0.61
	rs3813680	G	A	0.154838	-0.00320539	0.00286804	0.26
	rs3814883	T	C	0.482495	8.06213e-05	0.00208621	0.97
	rs38189	T	A	0.634485	-0.00204249	0.00215931	0.34
	rs3820897	C	T	0.819889	-0.0111033	0.00271983	4.49997e-05
	rs3822855	T	G	0.401636	0.0148392	0.00211668	2.39994e-12
	rs3826705	C	T	0.116626	0.00786852	0.00319729	0.0140001
	rs3829126	T	G	0.093396	-0.00807013	0.00358301	0.0239999
	rs3829849	T	C	0.368934	-0.00271852	0.00215347	0.21
	rs383091	C	T	0.627818	0.00423773	0.00214972	0.0490004
	rs3852012	A	G	0.69435	-0.00199543	0.0022645	0.38
	rs391300	C	T	0.639885	0.00718655	0.00216907	0.000920005
	rs3916856	A	G	0.036031	0.0431203	0.00550613	4.79954e-15
	rs3930349	A	C	0.216518	0.000485096	0.00252346	0.85
	rs3935648	G	C	0.227328	0.00134318	0.00249664	0.59
	rs3936511	G	A	0.191856	0.0217603	0.0026373	1.59993e-16
	rs3957285	A	G	0.543646	-0.000778767	0.00206644	0.709999
	rs40067	A	G	0.170235	-0.00442999	0.00277272	0.11
	rs4012234	G	T	0.585414	-0.00106013	0.00211437	0.62
	rs4072917	A	G	0.474371	0.00272706	0.00208893	0.19
	rs4077093	G	T	0.78419	0.00436636	0.00254622	0.0860003
	rs4082793	T	C	0.425734	0.00666939	0.00211011	0.0016
	rs4134963	T	C	0.189882	-0.000747442	0.00265878	0.780001
	rs4148233	T	C	0.361884	-0.00216252	0.00216202	0.32
	rs41785	A	C	0.417414	-0.00856049	0.00210896	4.90004e-05
	rs4237643	G	T	0.689345	-0.00429503	0.00224715	0.0560003
	rs427943	C	A	0.559327	0.00462826	0.00210205	0.0280001
	rs429343	G	A	0.576528	0.000509826	0.00209877	0.81
	rs4307239	G	A	0.458595	0.00436538	0.00209009	0.0369999
	rs4372836	C	T	0.693761	0.000648076	0.00224615	0.77
	rs438568	G	A	0.609287	0.0102782	0.00213287	1.40001e-06
	rs4430672	C	T	0.801024	-0.00161333	0.00260913	0.54
	rs4432271	T	C	0.868407	-0.000532713	0.00312519	0.86
	rs4470903	G	C	0.214994	0.0345326	0.00253303	2.60016e-42
	rs4482463	A	C	0.922921	-0.00540974	0.00389385	0.16
	rs4516268	A	C	0.193643	0.00106362	0.0026383	0.69
	rs4518345	A	G	0.282439	-0.0060911	0.00231275	0.00840001
	rs4521182	C	T	0.698202	0.00367323	0.00226925	0.11
	rs4523610	C	T	0.238992	-0.000839219	0.00244486	0.73
	rs4550409	T	G	0.149954	0.00212903	0.00292704	0.47
	rs455527	C	T	0.055227	-3.59089e-05	0.00455061	0.99
	rs4556997	A	C	0.135854	0.00191004	0.00302425	0.53
	rs4559942	A	G	0.771573	0.00408701	0.00247954	0.0990011
	rs4564007	C	T	0.67957	-0.00829727	0.00222829	0.0002
	rs459552	A	T	0.769721	-0.00882096	0.00246473	0.000350002
	rs460799	G	A	0.722377	-8.99013e-05	0.00232265	0.97
	rs4616635	G	C	0.278791	-0.00302402	0.00231481	0.19
	rs4639527	G	A	0.307888	-0.00518331	0.00224321	0.021
	rs4665972	C	T	0.604701	-0.0484175	0.0021271	1.09901e-114
	rs4672338	T	C	0.336226	0.00280805	0.00219255	0.2
	rs4673553	G	T	0.448455	0.00816897	0.00208617	8.99995e-05
	rs4675812	A	G	0.587881	-0.00907865	0.00210187	1.6e-05
	rs4677812	A	C	0.281559	-0.0063766	0.00231017	0.00580003
	rs4682718	G	A	0.182814	3.11757e-05	0.00268967	0.99
	rs4683096	G	T	0.557158	-0.0056066	0.00210076	0.00759994
	rs4703019	A	G	0.41152	-0.00253139	0.00211095	0.23
	rs4704513	G	C	0.202131	0.00179835	0.00259912	0.49
	rs4718966	T	C	0.413371	-0.00123518	0.00211791	0.56
	rs4722398	T	C	0.136076	0.00264762	0.00302388	0.38
	rs4722672	T	C	0.820322	-0.00418525	0.00273074	0.13
	rs4731701	T	C	0.493157	-0.013711	0.00208213	4.49987e-11
	rs4740619	C	T	0.449209	-0.00423255	0.00209058	0.0430002
	rs4745794	G	A	0.52571	0.00252805	0.00208807	0.23
	rs4757144	A	G	0.590162	0.000117042	0.0021141	0.96
	rs4759075	C	T	0.409985	-0.00166457	0.00211052	0.43
	rs4759228	C	G	0.295243	0.00224853	0.00228451	0.32
	rs4760254	C	G	0.23908	-0.0178089	0.00243113	2.39994e-13
	rs4765148	T	G	0.312634	-0.0161714	0.00224363	5.70033e-13
	rs4766710	G	A	0.067575	0.00126599	0.00414223	0.760001
	rs4776793	T	C	0.354668	0.00310845	0.0021743	0.15
	rs4783830	A	G	0.305268	0.00256229	0.00226177	0.26
	rs478975	A	G	0.642584	0.0141364	0.00217403	7.89951e-11
	rs4796243	G	A	0.702962	0.00157706	0.00227862	0.49
	rs4802113	C	T	0.456838	0.00090608	0.00206715	0.66
	rs4802778	G	A	0.414963	-7.56336e-05	0.00208579	0.97
	rs480823	C	T	0.078862	0.0468001	0.00390303	4.00037e-33
	rs4812405	A	C	0.077665	0.00443592	0.00390154	0.26
	rs4813619	T	G	0.509796	-0.00368861	0.00209699	0.0790005
	rs4820408	G	T	0.598671	-0.00304871	0.0021213	0.15
	rs483752	T	C	0.741096	0.000497691	0.00239985	0.84
	rs4842491	T	C	0.714691	0.00937214	0.00229971	4.60002e-05
	rs4856794	G	T	0.348718	-0.00142352	0.00218342	0.51
	rs4858193	C	T	0.275959	-0.00188797	0.00233079	0.42
	rs4858887	A	C	0.681694	-0.00597028	0.00222893	0.00739997
	rs4864201	C	T	0.650904	0.00122563	0.00217712	0.57
	rs4877313	T	A	0.221147	-0.00419383	0.00250914	0.0949992
	rs488029	A	G	0.525241	-0.00150012	0.00208466	0.47
	rs4880341	T	C	0.576288	0.000138058	0.002106	0.95
	rs4886869	G	A	0.608706	0.000893547	0.0021373	0.68
	rs4889606	G	A	0.378068	-0.00763628	0.00214891	0.000379997
	rs4906908	G	T	0.523624	-0.00259173	0.00208152	0.21
	rs4909945	C	T	0.689922	0.00566	0.00224577	0.012
	rs4912637	A	G	0.352036	-0.00474908	0.00217618	0.0290001
	rs491711	C	A	0.311771	0.00275671	0.00225598	0.22
	rs4929923	C	T	0.644967	-0.00154462	0.00216998	0.48
	rs4947121	C	T	0.773682	0.0049739	0.00248171	0.0449997
	rs4953577	T	C	0.554402	0.00221683	0.00208428	0.29
	rs4954192	T	C	0.373422	0.013457	0.00212567	2.39999e-10
	rs4954638	C	A	0.24255	0.00262917	0.00241376	0.28
	rs4963120	T	C	0.558924	-0.00628458	0.00211469	0.00299999
	rs4969179	G	T	0.604498	0.00910536	0.00212865	1.89998e-05
	rs4973925	C	T	0.47778	0.000855473	0.00208642	0.68
	rs498475	A	G	0.632378	0.000788818	0.00216336	0.719999
	rs4986044	T	C	0.454389	-0.00136465	0.00209078	0.51
	rs535241194	G	A	0.214454	0.0109219	0.00257479	2.19999e-05
	rs538579	C	G	0.315147	-0.00131818	0.00223968	0.56
	rs543874	G	A	0.2053	-0.00605687	0.00256387	0.0179999
	rs556107	T	C	0.523242	0.0358479	0.00207937	1.29987e-66
	rs55831924	T	C	0.361347	0.0182553	0.00217539	4.79954e-17
	rs559231	T	G	0.393124	0.00188262	0.00213925	0.38
	rs55966194	G	C	0.282085	-0.00567931	0.00231161	0.0140001
	rs56264193	C	G	0.35488	-0.0120658	0.00216868	2.59998e-08
	rs577525	C	T	0.561787	0.00527367	0.0020952	0.012
	rs581080	C	G	0.818992	0.0185579	0.00270151	6.4003e-12
	rs58148580	T	C	0.10978	0.0214934	0.00332019	9.60064e-11
	rs58542926	T	C	0.074611	-0.0913208	0.00390678	7.6913e-121
	rs58839393	T	A	0.162666	0.0181747	0.00282405	1.2e-10
	rs58895965	A	C	0.173964	0.0143709	0.00270728	1.09999e-07
	rs591088	T	C	0.565153	-0.00314911	0.00209101	0.13
	rs591939	G	A	0.248126	0.00914801	0.00240894	0.00015
	rs592483	T	C	0.577854	0.00545535	0.00211287	0.00980009
	rs597808	G	A	0.515902	0.0216847	0.00208463	2.39994e-25
	rs6014523	C	T	0.190489	0.00692549	0.00264692	0.0089
	rs6019482	T	C	0.166313	0.00404416	0.00280613	0.15
	rs6023633	A	G	0.770148	0.000761936	0.00251175	0.760001
	rs6056413	T	A	0.827145	-0.00198432	0.00275044	0.47
	rs6073958	C	T	0.198642	0.0423193	0.00260555	2.49977e-59
	rs6093446	A	G	0.287794	0.0231882	0.00229596	5.50047e-24
	rs6121381	T	A	0.154662	-0.00774195	0.00287454	0.00710003
	rs61775180	T	C	0.420116	-0.0287272	0.00210159	1.50003e-42
	rs61780049	G	A	0.14883	0.00421534	0.0029158	0.15
	rs61905078	C	A	0.073685	0.0674716	0.00398254	2.19989e-64
	rs62064941	C	A	0.037612	-0.00619976	0.00547043	0.26
	rs621042	A	C	0.458802	-0.00189219	0.00209135	0.37
	rs6235	G	C	0.26806	0.000138038	0.00234432	0.95
	rs6265	T	C	0.188433	-0.000246459	0.0026567	0.93
	rs629443	G	T	0.764012	-0.00426558	0.00245074	0.0819993
	rs6419734	C	T	0.855952	-0.00589557	0.00297506	0.0479999
	rs6426328	T	G	0.489784	0.0122017	0.00207321	4e-09
	rs6435622	C	G	0.311103	0.00333746	0.0022418	0.14
	rs6443750	C	T	0.808039	0.00249542	0.00263777	0.34
	rs6448587	C	A	0.172369	-0.00387101	0.00275464	0.16
	rs6449532	T	C	0.360181	0.000195499	0.00216223	0.93
	rs645482	G	A	0.297026	0.00182716	0.00226712	0.42
	rs6458869	A	C	0.643957	-0.00833877	0.00217056	0.00012
	rs6461115	G	A	0.222657	0.00424231	0.00250166	0.0899995
	rs6471941	A	G	0.167387	-0.0021626	0.00278362	0.44
	rs6475606	T	C	0.484473	-0.017332	0.00207721	7.19946e-17
	rs6477694	T	C	0.648224	0.001848	0.00218356	0.4
	rs6482729	T	C	0.66312	-0.00265373	0.00221998	0.23
	rs6497676	A	G	0.629396	0.00243674	0.00215733	0.26
	rs6506033	T	C	0.072511	0.00444606	0.00401191	0.27
	rs651548	G	A	0.638416	-0.00456543	0.00216897	0.0350002
	rs6544713	C	T	0.676863	-0.0475437	0.00221133	1.59956e-102
	rs6545714	A	G	0.601378	-0.00297309	0.00211854	0.16
	rs6548220	G	A	0.692922	-0.000107096	0.00224497	0.96
	rs6564360	G	A	0.186639	-0.00163768	0.00267078	0.54
	rs657452	G	A	0.60889	-0.000439493	0.00213013	0.84
	rs6587552	G	A	0.768825	-0.000520325	0.00245555	0.83
	rs6593688	G	A	0.38253	-0.00154732	0.00212931	0.47
	rs6594967	C	T	0.325265	0.00315349	0.00221837	0.16
	rs6597650	G	A	0.397259	0.000941737	0.0021268	0.66
	rs659967	C	G	0.132904	0.00557407	0.00306123	0.0690001
	rs6606686	C	G	0.680766	-0.00557788	0.00222935	0.012
	rs663129	A	G	0.2332	-0.00239024	0.00245823	0.33
	rs6657811	T	A	0.129938	-0.127721	0.00308568	0
	rs6676084	T	C	0.308539	0.000256549	0.00224081	0.91
	rs6689611	A	G	0.012374	-0.132408	0.00950251	3.90032e-44
	rs6690181	C	T	0.378541	0.000281558	0.00216914	0.9
	rs6692586	G	A	0.833612	0.00584912	0.00278057	0.0350002
	rs67038483	T	C	0.044994	0.0278083	0.0050196	2.99999e-08
	rs6706872	G	A	0.775962	-0.0161586	0.0024791	7.10068e-11
	rs6707445	A	G	0.450934	0.00044109	0.00209146	0.83
	rs6708784	G	A	0.494514	0.0015429	0.00207323	0.46
	rs6709904	G	A	0.112571	-0.0401202	0.00327926	1.99986e-34
	rs6710871	A	G	0.140145	-0.000548443	0.0029822	0.85
	rs6713781	C	G	0.401666	0.00109599	0.00213141	0.61
	rs6738445	C	T	0.716584	-0.00207975	0.00229934	0.37
	rs6764533	A	G	0.357706	-0.000639826	0.00216907	0.77
	rs6766610	A	C	0.553763	-0.000582765	0.0021097	0.780001
	rs6772756	G	A	0.329937	0.000509787	0.00222233	0.82
	rs6781254	T	C	0.29279	-0.000979068	0.0022866	0.67
	rs6800707	G	C	0.810525	0.00838831	0.00265459	0.0016
	rs6804181	T	A	0.167854	-0.00402347	0.00278471	0.15
	rs6804842	G	A	0.57345	-0.00542991	0.00210733	0.01
	rs6818414	C	T	0.493405	0.00367631	0.00208678	0.0779992
	rs6827083	G	A	0.427566	0.00243516	0.00210097	0.25
	rs684773	C	A	0.766733	0.0149589	0.00245444	1.09999e-09
	rs6849518	T	C	0.124392	-0.00654503	0.00315121	0.0379997
	rs6850639	T	C	0.201261	0.000536061	0.00259745	0.84
	rs6852276	G	A	0.404235	0.00309071	0.0021283	0.15
	rs6864049	G	A	0.532331	-0.00163483	0.00210634	0.44
	rs6879326	C	T	0.518387	-0.000294143	0.00208216	0.89
	rs6882076	C	T	0.634216	0.0312002	0.00215522	1.69981e-47
	rs6913325	G	T	0.547725	0.0103339	0.00208861	7.49998e-07
	rs6950442	G	A	0.799649	-0.000618608	0.00259524	0.81
	rs6963840	T	C	0.155818	0.0005577	0.00286978	0.85
	rs696825	T	C	0.252934	-0.0037267	0.00239109	0.12
	rs6968865	T	A	0.627344	0.00748114	0.00212819	0.000439997
	rs6999569	G	A	0.470907	-0.0623859	0.0020812	1.99986e-197
	rs7000494	C	G	0.030017	0.0396637	0.00614054	1.09999e-10
	rs7006629	T	C	0.515892	-0.00294937	0.00207678	0.16
	rs7024334	G	T	0.779027	-0.00342768	0.00250524	0.17
	rs7025938	G	C	0.315887	0.000998548	0.00223239	0.649999
	rs702820	C	T	0.117195	0.00573654	0.0032437	0.0769999
	rs704	A	G	0.475723	0.0180085	0.00207964	4.70002e-18
	rs7042372	G	A	0.334963	0.00357511	0.00221257	0.11
	rs705980	T	C	0.477731	0.000717075	0.00208105	0.73
	rs7075281	A	C	0.314951	-0.00447827	0.00224237	0.0460002
	rs7077812	C	T	0.194829	0.00489953	0.00262174	0.0619998
	rs7084454	A	G	0.323225	-0.00408653	0.00222449	0.0659994
	rs709400	G	A	0.373743	-0.00409327	0.00215212	0.0569994
	rs7117842	C	T	0.36919	0.00938263	0.00216483	1.5e-05
	rs7123876	C	T	0.244521	0.00261673	0.00241724	0.28
	rs7124681	A	C	0.408397	0.00144689	0.00210955	0.49
	rs71311871	G	A	0.08307	-0.0263353	0.00377144	2.90001e-12
	rs7134375	A	C	0.431246	-0.00484319	0.00209664	0.021
	rs7134628	A	G	0.103746	0.0152881	0.00340836	7.29995e-06
	rs7138803	A	G	0.36927	-0.0023228	0.00215226	0.28
	rs7144011	T	G	0.221074	-0.00307141	0.00250914	0.22
	rs71603401	G	A	0.136775	0.0108455	0.00305149	0.000379997
	rs7164727	T	C	0.667273	0.00105878	0.00221465	0.630001
	rs716764	C	T	0.167463	-5.04872e-05	0.00278398	0.99
	rs7172627	G	A	0.466485	-0.00298197	0.0020892	0.15
	rs7181498	C	T	0.64589	-0.000931572	0.00217757	0.67
	rs7195386	C	T	0.508203	-0.00732593	0.00208343	0.000439997
	rs719802	C	T	0.614561	-0.000555959	0.00213327	0.79
	rs7200395	C	T	0.33255	0.00430723	0.00220698	0.051
	rs7200919	A	G	0.401159	-0.00240247	0.00211747	0.26
	rs7202323	G	T	0.229693	-0.0191791	0.00246906	8.00018e-15
	rs7206395	A	G	0.201423	-0.00213639	0.00260253	0.41
	rs7206608	G	C	0.321749	-0.00015812	0.00222608	0.94
	rs7215055	G	A	0.062866	0.0150273	0.00428709	0.000460002
	rs7235205	G	A	0.248239	0.00271871	0.00240697	0.26
	rs7235563	G	C	0.358286	0.00630646	0.00216941	0.00359998
	rs7239114	A	G	0.54171	-0.000119995	0.00210396	0.95
	rs7239575	C	T	0.490477	-0.00864781	0.00208088	3.2e-05
	rs7241918	T	G	0.824135	-0.00792364	0.00274097	0.00379997
	rs7274718	A	G	0.598462	0.0077698	0.00212024	0.00025
	rs72902576	G	T	0.042852	-0.114769	0.00510878	9.09913e-112
	rs729761	G	T	0.711839	0.00640268	0.00231601	0.00569994
	rs73025516	G	A	0.044525	-0.0299413	0.0050341	2.69998e-09
	rs731834	C	A	0.483194	-0.00339634	0.00208156	0.1
	rs7318817	T	C	0.625924	0.00375649	0.00214773	0.08
	rs7323827	G	A	0.321646	0.000420061	0.00222756	0.85
	rs73243877	G	A	0.168118	0.0144723	0.00277742	1.89998e-07
	rs7333719	A	G	0.169561	-0.00295329	0.00277282	0.29
	rs7334078	C	T	0.282827	0.000291094	0.00231238	0.9
	rs733594	T	C	0.726595	-1.90342e-05	0.00233764	0.99
	rs738140	G	A	0.310272	-0.000137887	0.00225322	0.95
	rs740158	C	T	0.487143	-0.000889414	0.00208746	0.67
	rs7439032	C	T	0.801369	-0.00604687	0.00260713	0.02
	rs7488867	T	C	0.255071	0.00367448	0.00238844	0.12
	rs7519259	A	G	0.528237	-0.00175779	0.00208397	0.4
	rs7526754	T	C	0.648042	-0.000396097	0.00218608	0.86
	rs7534091	G	A	0.262424	0.00493177	0.0023511	0.0359998
	rs7535528	A	G	0.371684	6.52325e-05	0.00215426	0.98
	rs7551507	T	C	0.562628	0.00370622	0.00208717	0.0759994
	rs7557796	C	T	0.648298	-0.00594375	0.00216621	0.0061
	rs7560871	A	G	0.070047	0.00456193	0.00406299	0.26
	rs7561278	C	T	0.220404	0.00159313	0.00252211	0.53
	rs7569317	C	T	0.530625	0.0180783	0.0020715	2.60016e-18
	rs7596814	T	G	0.293243	-0.00462902	0.0022776	0.0420001
	rs7599312	A	G	0.267341	-0.0031916	0.00235972	0.18
	rs7600413	G	A	0.441935	-0.00786651	0.00208986	0.00017
	rs7600699	G	C	0.151425	0.00674074	0.00289257	0.02
	rs7601895	G	C	0.307835	0.00160829	0.00225125	0.47
	rs7603427	T	C	0.53344	0.0135724	0.00207851	6.59933e-11
	rs7607351	C	T	0.410502	0.00456635	0.00210597	0.0299999
	rs761423	C	T	0.449748	0.00164241	0.00207773	0.43
	rs762147	G	A	0.723566	-0.00134749	0.00232832	0.56
	rs7630080	G	A	0.078206	0.0122803	0.00386185	0.0015
	rs7640424	T	C	0.310578	0.00185138	0.00225086	0.41
	rs7652415	T	C	0.129694	0.00428534	0.00309219	0.17
	rs7655341	C	T	0.272581	-0.00138286	0.00233185	0.55
	rs765875	T	C	0.48931	0.00195866	0.00207642	0.35
	rs7674623	T	C	0.197207	0.0026066	0.00262538	0.32
	rs7683836	A	G	0.557299	0.000573523	0.00209814	0.780001
	rs7685048	T	C	0.461962	0.00117231	0.00208423	0.57
	rs76862947	C	T	0.293862	0.00152798	0.00228414	0.5
	rs7694732	G	A	0.439378	0.00174757	0.002094	0.4
	rs769674	T	A	0.329996	0.00119311	0.00222045	0.59
	rs7715256	T	G	0.572619	-0.00112886	0.00209793	0.59
	rs7716275	T	G	0.191559	0.000528073	0.00264128	0.84
	rs7730004	T	C	0.677643	0.00374152	0.00222494	0.0929994
	rs7730898	A	G	0.729024	-0.000624267	0.00233828	0.79
	rs7734476	A	G	0.550001	0.019942	0.00208686	1.20005e-21
	rs7735249	G	C	0.112766	0.0149495	0.00330392	5.99998e-06
	rs775633	A	T	0.654552	-0.00368411	0.00219746	0.0940005
	rs7760082	A	G	0.669668	0.0018785	0.00220747	0.39
	rs7761673	A	T	0.219998	0.00106162	0.00251179	0.67
	rs7776054	G	A	0.261311	-0.0134294	0.0023665	1.40001e-08
	rs7780752	C	T	0.360191	-0.00453773	0.00216307	0.0359998
	rs77824033	C	T	0.037024	-0.0252709	0.00554883	5.30005e-06
	rs7784465	C	T	0.132977	0.00730516	0.00306476	0.017
	rs779206	A	G	0.737749	5.36207e-05	0.00237246	0.98
	rs7802342	G	T	0.288697	-0.00165404	0.00229362	0.47
	rs7811342	C	T	0.100578	0.00246101	0.0034806	0.48
	rs7826312	C	T	0.593091	0.00412876	0.00212531	0.0519996
	rs7831557	A	G	0.517521	-0.00864194	0.00208015	3.29997e-05
	rs7844647	C	T	0.265207	-0.00103467	0.00235744	0.66
	rs78484485	A	G	0.054047	-0.0166883	0.00461019	0.000290001
	rs784944	G	A	0.731957	0.00172127	0.00235007	0.46
	rs7855395	G	A	0.57108	-0.00441057	0.00209858	0.0359998
	rs78588343	A	G	0.176263	-0.00057794	0.00272278	0.83
	rs7865157	T	C	0.103162	0.000314111	0.00342814	0.93
	rs7869771	C	A	0.280043	0.0023841	0.00231315	0.3
	rs7871866	C	G	0.153078	0.00102563	0.00289758	0.719999
	rs7899106	G	A	0.050165	0.00297381	0.00478179	0.53
	rs7903146	T	C	0.290498	-0.00830004	0.00228781	0.000290001
	rs7925214	T	C	0.517733	-0.00103257	0.00209862	0.62
	rs7929418	C	T	0.611942	-0.00180264	0.0021365	0.4
	rs7933205	G	A	0.78454	-0.00116977	0.00252607	0.64
	rs7970953	A	G	0.284235	0.0031891	0.00231325	0.17
	rs7973955	A	G	0.290284	-0.000443604	0.0022947	0.85
	rs7975791	T	C	0.03913	0.00495439	0.0053539	0.35
	rs79983121	T	C	0.200424	-0.00096209	0.00260272	0.709999
	rs8016418	A	T	0.374825	0.0197194	0.00214984	4.60045e-20
	rs8016771	G	T	0.084033	-0.00650196	0.00374921	0.0830004
	rs802460	T	C	0.653176	0.00282944	0.00218331	0.19
	rs8036040	A	C	0.501625	-0.000935775	0.00208274	0.649999
	rs8047395	A	G	0.501756	-0.00850232	0.00208425	4.49997e-05
	rs8066985	G	A	0.516892	-0.00384997	0.0020792	0.064
	rs8070454	T	C	0.387929	-0.00705074	0.00213076	0.000940005
	rs8071182	A	G	0.171609	-0.00241536	0.00275943	0.38
	rs8075273	A	C	0.274353	-0.00379752	0.00232921	0.1
	rs8081039	T	C	0.057922	-0.00189557	0.00447097	0.67
	rs8092503	G	A	0.233143	0.00161584	0.00248218	0.52
	rs8097672	T	A	0.145375	-0.00595608	0.00296587	0.0449997
	rs8097783	A	G	0.073047	-0.000842232	0.00399804	0.83
	rs8101801	A	C	0.035571	-0.0203643	0.00553908	0.000239999
	rs8102873	T	C	0.584879	0.00558322	0.00208157	0.00729995
	rs8123881	G	A	0.13086	-0.000162893	0.0030874	0.96
	rs8126001	T	C	0.489653	-0.00925395	0.00208644	9.20005e-06
	rs8181823	C	A	0.761085	0.00126288	0.00244026	0.6
	rs818524	C	T	0.695005	0.00173462	0.00225298	0.44
	rs8192675	C	T	0.288728	0.00152534	0.00229022	0.51
	rs823074	C	T	0.414778	0.00163622	0.00210381	0.44
	rs825680	T	A	0.412972	-0.000130968	0.00212271	0.95
	rs845084	A	G	0.258463	0.00180432	0.00238426	0.450001
	rs857601	T	G	0.700186	0.00137675	0.00226536	0.54
	rs867939	A	G	0.576234	-0.00508801	0.00211633	0.016
	rs878409	A	G	0.54466	-0.00199868	0.00209134	0.34
	rs879620	T	C	0.613045	0.000397535	0.00214078	0.85
	rs889398	T	C	0.412012	-0.00127813	0.00212029	0.55
	rs895330	G	C	0.193112	0.00108073	0.00260701	0.68
	rs896183	A	G	0.421401	0.00227623	0.00212955	0.29
	rs901630	T	C	0.393345	-0.00293125	0.00212568	0.17
	rs903959	A	T	0.397165	-0.00374848	0.00212673	0.0779992
	rs913499	G	A	0.50921	-0.0121648	0.00208016	5e-09
	rs925421	G	A	0.742197	-0.00191901	0.0023825	0.42
	rs9294260	A	G	0.476181	0.00141158	0.00209012	0.5
	rs9296723	C	T	0.362427	-0.000883145	0.0021601	0.68
	rs9298506	G	A	0.207716	0.0191233	0.00255853	7.8001e-14
	rs930295	C	A	0.837686	-0.00391498	0.00280372	0.16
	rs9318686	C	T	0.335865	0.00348401	0.00220386	0.11
	rs9321951	C	T	0.690158	-0.00027185	0.00224756	0.9
	rs9326846	G	A	0.30886	0.00148296	0.00225348	0.51
	rs933574	C	A	0.478857	0.00121307	0.0020826	0.56
	rs934515	A	G	0.115347	-0.00295942	0.0032656	0.36
	rs9349239	G	A	0.512533	-0.00185862	0.0020802	0.37
	rs9361779	A	C	0.544431	-0.000602159	0.00208773	0.77
	rs936227	G	A	0.628223	0.0112283	0.00215168	1.79999e-07
	rs9362662	G	A	0.520827	-0.000399533	0.0020842	0.85
	rs9364687	T	G	0.414166	0.00068895	0.00211185	0.74
	rs9367368	C	T	0.294683	9.73231e-05	0.00228202	0.97
	rs9375694	A	G	0.697579	0.0129294	0.00225957	1.09999e-08
	rs9376511	G	A	0.203357	-0.00378788	0.00257772	0.14
	rs9397927	G	C	0.254491	0.00348915	0.0023817	0.14
	rs9408882	A	G	0.460012	-0.00104637	0.00208896	0.62
	rs9425589	A	G	0.566815	-0.00648682	0.00208982	0.00189998
	rs9436446	A	G	0.22998	0.00108857	0.00245841	0.66
	rs9436661	G	T	0.353065	-0.0295301	0.00216887	3.19963e-42
	rs945211	C	G	0.615465	0.00112318	0.00212933	0.6
	rs9463175	T	C	0.338852	0.00290904	0.00220882	0.19
	rs946526	C	T	0.956457	0.00152986	0.00508004	0.760001
	rs946824	C	T	0.869428	-0.00835407	0.00308097	0.00669993
	rs9475173	A	G	0.660564	-0.00152699	0.00220629	0.49
	rs947612	A	G	0.75214	-0.00266974	0.00240224	0.27
	rs9478496	C	T	0.164215	0.00163454	0.00281147	0.56
	rs9496567	A	G	0.243555	-0.0190492	0.00242335	3.80014e-15
	rs9522285	A	G	0.416493	0.000816273	0.00211276	0.7
	rs9527455	A	C	0.240206	-0.00154273	0.00244222	0.53
	rs9527958	G	A	0.341379	0.00467668	0.00219645	0.0329997
	rs9530843	C	A	0.44855	-0.000126141	0.00210046	0.95
	rs9538141	A	G	0.513486	-0.00229574	0.0020955	0.27
	rs954018	A	G	0.298203	0.00153881	0.00227285	0.5
	rs9540493	G	A	0.545267	0.00225712	0.00209915	0.28
	rs9547153	G	A	0.377959	0.000117681	0.00217505	0.96
	rs9561643	A	C	0.685376	0.00725545	0.00224182	0.0012
	rs9571687	A	C	0.329429	-0.00215905	0.00221709	0.33
	rs9615905	T	C	0.456933	0.00133816	0.00208854	0.52
	rs9616822	A	G	0.351376	0.0159299	0.00218001	2.70023e-13
	rs961917	G	C	0.26762	0.00270063	0.00235309	0.25
	rs962273	C	T	0.695817	0.00418442	0.00225564	0.064
	rs962796	C	T	0.799729	-0.00306682	0.00260262	0.24
	rs9650755	G	A	0.264764	0.00177688	0.00236114	0.450001
	rs966541	G	A	0.276553	-0.00539109	0.00232697	0.021
	rs9688431	C	T	0.058256	-0.000158546	0.00443181	0.97
	rs969075	C	T	0.664927	0.0138101	0.00221388	4.39997e-10
	rs970069	T	C	0.211959	0.00658503	0.00254618	0.00969996
	rs977747	G	T	0.584549	0.00404408	0.00210216	0.0539995
	rs9787495	A	G	0.423394	0.00168219	0.00210312	0.42
	rs9788220	T	C	0.185299	-0.00966565	0.0026738	0.000299999
	rs9806058	T	A	0.12549	-0.000532543	0.00314599	0.87
	rs9816226	T	A	0.814626	-0.000710975	0.00268062	0.79
	rs9817452	T	G	0.387437	0.0007473	0.00214324	0.73
	rs9827823	C	T	0.152823	0.000428549	0.00289081	0.88
	rs9831084	C	T	0.461986	-0.00566392	0.00208794	0.00669993
	rs9834932	G	A	0.088856	-0.0317059	0.00365151	3.90032e-18
	rs9845966	G	T	0.547143	0.00463633	0.00208778	0.0259998
	rs9848399	G	A	0.122936	-0.00494914	0.00316602	0.12
	rs987237	G	A	0.179527	-0.00754411	0.00270399	0.00530005
	rs9890200	C	A	0.371462	-0.0029002	0.00215253	0.18
	rs9927848	A	C	0.734071	0.00144441	0.00235591	0.54
	rs9929977	A	T	0.369842	0.0145483	0.00215404	1.39991e-11
	rs9943778	G	A	0.240905	-0.00300841	0.00246363	0.22
	rs9951619	G	T	0.767288	-0.00291336	0.00247762	0.24
	rs9964756	G	T	0.891389	-0.000579765	0.00334112	0.86
	rs9970140	G	A	0.075263	-0.020115	0.0039343	3.2e-07
	rs998584	A	C	0.482671	0.015643	0.00208144	5.70033e-14
	rs9987289	G	A	0.908823	0.0305373	0.00360868	2.60016e-17
	rs9989141	T	C	0.632709	-0.00377319	0.00216218	0.0810009
	rs9991328	T	C	0.463982	0.00767918	0.00208592	0.000230001
	rs999889	A	G	0.282357	0.00158063	0.00231056	0.49
LDL-C	rs10007906	A	C	0.366414	-0.000538021	0.00216915	0.8
	rs10009336	T	C	0.161117	0.00382889	0.00283799	0.18
	rs1000940	G	A	0.301714	-0.00683636	0.0022769	0.00269998
	rs10029034	T	C	0.664356	-0.000423488	0.00221125	0.85
	rs1006896	C	A	0.114092	0.0134611	0.00327414	3.89996e-05
	rs10071816	A	G	0.187041	0.00416131	0.00267572	0.12
	rs1007934	A	G	0.415103	-0.00599652	0.00211601	0.00460002
	rs1007938	G	A	0.40511	0.0121935	0.00213401	1.09999e-08
	rs1009360	C	T	0.418572	-0.000925967	0.00210861	0.66
	rs10118866	T	G	0.221185	0.00277514	0.00251221	0.27
	rs10131645	G	A	0.230063	0.00140817	0.00248666	0.57
	rs10131761	A	T	0.18841	-0.00273959	0.00267552	0.31
	rs10131890	C	A	0.049147	-0.00723223	0.00483382	0.13
	rs10132280	A	C	0.301254	0.00382752	0.00228624	0.0940005
	rs10144318	C	A	0.513345	0.00441088	0.00208889	0.0350002
	rs10152471	A	G	0.388666	0.00607306	0.00214807	0.00470002
	rs10163018	T	C	0.370844	0.000974074	0.00216089	0.649999
	rs10172544	A	C	0.408716	-0.00673583	0.00211646	0.0015
	rs10182181	G	A	0.486059	-0.00162813	0.00208233	0.43
	rs10193760	T	C	0.564708	0.000694747	0.00210117	0.74
	rs10197031	C	T	0.284838	-0.000478893	0.00230809	0.84
	rs10198345	C	T	0.333204	0.00231606	0.00221154	0.29
	rs10201242	A	G	0.073774	-0.0202732	0.00399264	3.79997e-07
	rs1020548	A	G	0.826879	0.00110935	0.00275768	0.69
	rs1021066	G	T	0.5134	0.00339852	0.00208941	0.1
	rs10211055	C	T	0.339988	0.00445985	0.00220191	0.0430002
	rs10242866	T	C	0.398712	-0.00523182	0.00213049	0.0140001
	rs10243319	C	T	0.392188	0.00225753	0.00213508	0.29
	rs10263780	A	G	0.137071	0.00658405	0.00304284	0.0299999
	rs10269783	A	G	0.387635	-0.000331444	0.0021423	0.88
	rs1030472	G	A	0.214891	0.00168975	0.00255458	0.51
	rs1037117	A	G	0.254807	-0.00812973	0.00240372	0.000719996
	rs1037587	T	C	0.442928	0.00290557	0.00210055	0.17
	rs1038088	G	T	0.519367	-0.00276439	0.00208314	0.18
	rs10433609	A	T	0.820935	0.00914044	0.00272676	0.0008
	rs10435879	G	T	0.436	0.00162148	0.00210523	0.44
	rs10448340	G	T	0.319765	-0.0150594	0.00223737	1.69981e-11
	rs1045241	T	C	0.270971	-0.00135205	0.00235759	0.57
	rs1045411	T	C	0.268419	-0.00385484	0.00235876	0.1
	rs10460960	A	G	0.886873	0.000931331	0.00329057	0.780001
	rs1048932	A	C	0.413217	-0.00582181	0.00211804	0.00599998
	rs10497810	T	C	0.181216	0.00570277	0.00270729	0.0350002
	rs10668	T	G	0.518993	0.00233	0.00210437	0.27
	rs10733051	G	A	0.497331	-0.00323739	0.00208039	0.12
	rs10744146	A	G	0.514023	0.00416524	0.00209042	0.0460002
	rs10745785	T	C	0.663622	0.000864885	0.002206	0.7
	rs10757831	T	C	0.189586	-0.000585536	0.00266243	0.83
	rs1075901	C	T	0.562195	0.00251033	0.00210287	0.23
	rs10760678	A	G	0.444266	-0.00169596	0.00210283	0.42
	rs10768994	C	T	0.434839	-0.000772977	0.00210998	0.709999
	rs10772055	G	C	0.121538	-0.00673611	0.00318813	0.0350002
	rs10773049	C	T	0.395359	-0.00615795	0.00213708	0.004
	rs1077835	G	A	0.220436	0.020786	0.00252236	1.69981e-16
	rs10779751	G	A	0.730891	-4.85817e-07	0.00234634	1
	rs10792091	T	C	0.860349	0.00527515	0.00301155	0.08
	rs10795422	G	A	0.69011	-0.000301124	0.00225587	0.89
	rs10811901	A	G	0.570022	-0.00349449	0.00210867	0.0969996
	rs10818810	A	G	0.382666	0.00100865	0.0021443	0.64
	rs10818938	A	G	0.431192	0.00269636	0.00210758	0.2
	rs10830452	G	A	0.329752	-0.00332247	0.00222008	0.13
	rs10832963	G	T	0.744224	0.0173059	0.00239616	5.10035e-13
	rs10838465	C	A	0.304522	0.00143553	0.00226435	0.53
	rs10840606	G	A	0.17764	-0.00394724	0.00276583	0.15
	rs10851478	C	T	0.416037	-0.0122378	0.00211639	7.39997e-09
	rs10858334	G	C	0.144158	0.00868586	0.00300123	0.00379997
	rs10878946	T	C	0.724394	-0.000213555	0.00233615	0.93
	rs10886017	A	C	0.247814	0.00332923	0.00243235	0.17
	rs10899490	T	C	0.161383	-0.00985278	0.00283352	0.00051
	rs10915840	A	G	0.274274	0.00161499	0.00234404	0.49
	rs10920678	G	A	0.562608	-0.000122858	0.00209734	0.95
	rs10923724	T	C	0.568237	0.00381188	0.00210488	0.0700003
	rs10929925	A	C	0.428017	-0.000534183	0.00210479	0.8
	rs10933952	G	A	0.405698	-0.00276383	0.00212561	0.19
	rs10935143	A	G	0.448425	0.00291836	0.00209957	0.16
	rs10938397	G	A	0.434389	0.00212049	0.00210791	0.31
	rs10939792	G	C	0.320292	-0.00505262	0.00223618	0.0239999
	rs10942267	G	A	0.318195	-0.000975553	0.00224	0.66
	rs10951356	T	C	0.328941	-0.00211064	0.00221636	0.34
[truncated: 1,842 more rows]

## Sheet: Supplementary Table S5
Supplementary Table S5. Causal effects of lipid-related traits levels on vascular dementia via multivariable IVW MR analyses
Phenotypes	IVs	OR (95% CI)	Beta (SE)	P
Model 1
HDL-C	972	0.828(0.702-0.978)	-0.188(0.085)	0.026
Apoa-I	972	1.146(0.956-1.374)	0.136(0.092)	0.14
BMI	972	1.278(1.199-1.361)	0.245(0.032)	<0.001
mvMR‐Egger intercept	972			0.316
Q statistic				<0.001
Model 2
LDL-C	960	0.746(0.547-1.020)	-0.292(0.159)	0.065
TG	960	1.067(0.994-1.150)	0.065(0.036)	0.071
Apob	960	1.320(0.975-1.786)	0.277(0.154)	0.072
BMI	960	1.255(1.180-1.330)	0.227(0.031)	<0.001
mvMR‐Egger intercept	960			0.971
Q statistic				<0.001

## Sheet: Supplementary Table S6
Supplementary Table S6.Results of Lipid-related Traits on IVDD using SMR method
Gene	probe ID	Chromosome	Probe basepair	topSNP	topSNP Chromosome	topSNP basepair	Effect allele	Other allele	Eaf	GWAS				eQTL				SMR				HEIDI
										Beta	SE	P		Beta	SE	P		Beta	SE	P		P	SNPs
HMGCR	ENSG00000113161	5	74645041	rs6453133	5	74692776	G	A	0.286299	0.00919231	0.00887416	0.300271		0.127763	0.00853654	1.2137e-50		0.0719481	0.0696241	0.301426		0.885289	20
PCSK9	ENSG00000169174	1	55505221	rs472495	1	55521313	T	G	0.627812	-0.00333496	0.00849877	0.694759		0.187357	0.0251221	8.79413e-14		-0.0178	0.0454241	0.69516		0.0824373	8
NPC1L1	ENSG00000015520	7	44552134	rs41279633	7	44580876	T	G	0.144172	0.0235065	0.0103195	0.0227342		0.473374	0.0539375	1.68881e-18		0.0496574	0.0225222	0.0274668		0.562587	5
APOB	ENSG00000084674	2	21224301	rs4665179	2	21321724	C	T	0.305726	-0.00173811	0.0093094	0.851892		0.410481	0.0367049	4.92463e-29		-0.00423433	0.0226824	0.851912		0.718964	20

## Sheet: Supplementary Table S7
Supplementary Table S7. SNPs proxy lowering LDL-C Level drug target gene HMGCR,PCSK9,NPC1L1 and APOB
	SNP	Chromosome	Position	Effect allele	Other allele	Beta	Eaf	Se	P	F-statistic
HMGCR	rs10051965	5	75264662	T	C	0.0410063	0.369925	0.00216518	5.40008e-80	358.683
	rs111353455	5	75328124	A	G	0.0243909	0.085844	0.00372718	6.00067e-11	42.8246
	rs115845757	5	75267875	A	G	0.048608	0.019	0.00785612	6.1e-10	38.2822
	rs116153450	5	75433608	A	C	-0.0303618	0.04623	0.00499242	1.2e-09	36.9854
	rs12916	5	75360714	C	T	0.0621175	0.400537	0.00212705	1.69824e-187	852.846
	rs140092661	5	75386775	T	A	0.0329927	0.034128	0.00582168	1.5e-08	32.1172
	rs17562727	5	75386649	C	T	0.0394972	0.027617	0.00635898	5.30005e-10	38.5794
	rs17648121	5	75354281	T	C	0.0619849	0.029877	0.00619367	1.39991e-23	100.155
	rs2006760	5	75266204	G	C	0.03556	0.205486	0.00261075	2.99985e-42	185.52
	rs2303152	5	75345882	A	G	0.0333589	0.101442	0.00345272	4.40048e-22	93.3467
	rs35122945	5	75314468	C	A	-0.0281057	0.067368	0.00423755	3.29989e-11	43.9903
	rs4703665	5	75307073	C	T	0.0244938	0.848709	0.00297742	1.9002e-16	67.6753
	rs55727654	5	75356039	A	G	0.042154	0.14871	0.0029315	6.89922e-47	206.774
	rs62366598	5	75453322	T	C	-0.0265721	0.069698	0.00409626	8.80035e-11	42.0799
	rs72633963	5	75335004	A	G	0.0564278	0.1238	0.00316653	4.90004e-71	317.554
	rs75240579	5	75328659	T	C	-0.0372115	0.048363	0.00487202	2.19989e-14	58.3357
	rs7708132	5	75265409	A	G	0.035683	0.082406	0.00382038	9.60064e-21	87.2384
	rs80324692	5	75421936	T	C	-0.0260509	0.081157	0.00385694	1.39991e-11	45.6203
PCSK9	rs11206513	1	55041976	T	C	0.0316517	0.600617	0.0021463	3.19963e-49	217.476
	rs11206517	1	55060755	G	T	0.0680285	0.033149	0.00580615	1e-31	137.279
	rs11583974	1	55086045	A	G	0.0314531	0.042146	0.00517068	1.2e-09	37.0024
	rs11587071	1	55057001	T	C	-0.0282322	0.168881	0.00279415	5.30029e-24	102.091
	rs11591147	1	55039974	T	G	-0.348456	0.017468	0.00793088	1e-200	1930.42
	rs11810371	1	55031188	A	G	-0.0294547	0.043743	0.00507333	6.4e-09	33.7071
	rs12732125	1	55004480	T	C	-0.10344	0.020368	0.0073736	1e-44	196.796
	rs12739979	1	55030975	T	C	-0.0202563	0.246521	0.00254032	1.50003e-15	63.5831
	rs146273942	1	54988168	A	G	-0.0538858	0.023188	0.00722418	8.69961e-14	55.6378
	rs150119739	1	55055265	A	G	0.0452728	0.045318	0.00520209	3.19963e-18	75.7386
	rs17111503	1	55037775	G	A	0.0406795	0.268141	0.00235743	1e-66	297.764
	rs17192725	1	55030458	A	G	0.0305717	0.095408	0.00365832	6.4003e-17	69.8351
	rs2479395	1	55018909	C	T	0.0125674	0.668453	0.00221762	1.5e-08	32.1155
	rs2479420	1	55026517	T	C	-0.0283879	0.73803	0.0023826	9.8992e-33	141.959
	rs2483205	1	55052643	T	C	-0.0295845	0.438633	0.00214514	2.90001e-43	190.202
	rs41294821	1	55047510	T	C	-0.0386615	0.022807	0.00705365	4.20001e-08	30.0419
	rs45613943	1	55052949	C	T	-0.0340702	0.048725	0.0048672	2.60016e-12	48.9992
	rs472495	1	55055640	T	G	0.0425743	0.648959	0.00218093	7.29962e-85	381.074
	rs530804537	1	55117537	A	G	-0.192336	0.011303	0.00997554	7.8001e-83	371.746
	rs55637835	1	55000630	T	C	-0.0187129	0.120881	0.00324835	8.40001e-09	33.186
	rs56349475	1	55110429	C	T	-0.0475957	0.024601	0.00671909	1.39991e-12	50.1779
	rs6663252	1	55164478	C	T	-0.0424321	0.127062	0.00311924	3.80014e-42	185.05
	rs6691964	1	54968305	A	G	-0.0234719	0.092472	0.00358388	5.79963e-11	42.8931
	rs72660548	1	55035305	G	C	0.0509816	0.018458	0.00777535	5.50047e-11	42.9917
	rs7525503	1	55056885	T	G	0.0454642	0.02036	0.0075822	2e-09	35.954
	rs7546522	1	55051040	T	C	-0.0168117	0.155442	0.00295297	1.2e-08	32.4118
	rs77875082	1	55019369	A	G	0.0481535	0.032388	0.00605559	1.80011e-15	63.2326
	rs79396670	1	55122469	A	G	-0.0336489	0.035496	0.00562029	2.1e-09	35.8445
NPC1L1	rs217399	7	44592091	T	C	-0.0213142	0.443739	0.00211012	5.50047e-24	102.029
	rs73107478	7	44596644	C	A	0.0259282	0.079159	0.00392582	4.00037e-11	43.6196
	rs11763759	7	44570067	C	T	-0.0133498	0.303527	0.00234076	1.2e-08	32.5262
	rs2073547	7	44582331	G	A	0.0355498	0.184007	0.00267287	2.29985e-40	176.895
	rs148825701	7	44559803	T	C	0.017365	0.212133	0.00256025	1.20005e-11	46.0027
	rs12666108	7	44586578	C	T	0.0249436	0.091516	0.00363876	7.10068e-12	46.9904
APOB	rs72788533	2	21126423	C	A	-0.0663495	0.012989	0.00935523	1.29987e-12	50.2996
	rs35651680	2	21137986	A	G	-0.0443055	0.163277	0.00282195	1.50003e-55	246.499
	rs4128553	2	21147179	T	C	0.0598493	0.119564	0.0032162	2.70023e-77	346.282
	rs4075673	2	21150787	C	T	-0.0535978	0.536347	0.00208979	4.4978e-145	657.789
	rs141970801	2	21152755	A	G	-0.115679	0.03914	0.00541528	2.99916e-101	456.316
	rs137978266	2	21135220	G	A	0.0709235	0.011587	0.0100731	1.9002e-12	49.5738
	rs4296389	2	21142994	T	C	-0.0442912	0.249407	0.0024104	2.09991e-75	337.641
	rs10198175	2	21133883	G	A	-0.0465695	0.891006	0.00338712	5.19996e-43	189.034
	rs141049944	2	21144499	G	A	-0.0586617	0.015864	0.00834409	2.09991e-12	49.4253
	rs4490138	2	21125165	A	G	0.0293457	0.255883	0.00239166	1.29987e-34	150.553
	rs80169634	2	21130491	A	G	-0.0284073	0.047204	0.0048627	5.19996e-09	34.1274
	rs10175646	2	21145665	C	T	-0.0442269	0.964662	0.00563616	4.30031e-15	61.575
	rs150956718	2	21149753	A	G	-0.0915001	0.006845	0.0137573	2.90001e-11	44.2359

## Sheet: Supplementary Table S8
Supplementary Table S8.Causal effects Estimates of LDL-C Level mediated by gene HMGCR, PCSK9, NPC1L1 and APOB on Intervertebral Disc Degeneration
Phenotypes	IVs	OR (95% CI)	Beta (SE)	p	Q statistic_p
HMGCR
IVW	18	1.011(0.867-1.179)	0.011(0.078)	0.885706	0.346
Weighted median	18	1.011(0.816-1.252)	0.011(0.110)	0.922785
Simple median	18	0.936(0.737-1.187)	-0.067(0.121)	0.58343
MR-PRESSO	18		0.011(0.078)	0.887
global test				0.386
MR-Egger	18	1.040(0.614-1.761)	0.039(0.269)	0.886674
egger_intercept				0.9154
PCSK9
IVW	28	1.037(0.965-1.114)	0.036(0.037)	0.323	0.888
Weighted median	28	1.068(0.952-1.199)	0.066(0.059)	0.263
Simple median	28	1.026(0.863-1.218)	0.025(0.088)	0.773
MR-PRESSO	28		0.036(0.037)	0.331
global test				0.902
MR-Egger	28	1.050(0.935-1.179)	0.049(0.059)	0.415
egger_intercept				0.747
NPC1L1
IVW	6	1.895(1.226-2.927)	0.639(0.222)	0.004	0.141
Weighted median	6	1.707(1.127-2.586)	0.535(0.212)	0.012
Simple median	6	1.936(1.145-3.272)	0.661(0.268)	0.014
MR-PRESSO	6		0.638(0.222)	0.034
global test				0.246
MR-Egger	6	1.424(0.312-6.493)	0.354(0.774)	0.672
egger_intercept				0.717
APOB
IVW	13	1.070(0.898-1.276)	0.068(0.090)	0.449	0.093
Weighted median	13	1.141(0.943-1.380)	0.131(0.097)	0.176
Simple median	13	1.189(0.936-1.511)	0.173(0.122)	0.156
MR-PRESSO	13		0.068(0.090)	0.463
global test				0.124
MR-Egger	13	1.027(0.622-1.696)	0.027(0.256)	0.918
egger_intercept				0.866
